# Supplementary material for: 2,3-Xylidinium nitrate
Source: Acta Crystallogr Sect E Struct Rep Online. 2013 Aug 23;69(Pt 9):o1475. doi: 10.1107/S1600536813023465 (PMC3884438; doi:10.1107/S1600536813023465)
Supplement: Supplementary file 1 [file e-69-o1475-sup1.cif]

##############################################################################
#                                                                            #
# This CIF contains the data in a paper accepted for publication in          #
# Acta Crystallographica Section E. It conforms to the requirements of       #
# Notes for Authors for Acta Crystallographica Section E, and has been       #
# peer reviewed under the auspices of the IUCr Commission on Journals.       #
#                                                                            #
# Full details of the Crystallographic Information File format               #
# are given in the paper "The Crystallographic Information File (CIF):       #
# a New Standard Archive File for Crystallography" by S. R. Hall, F. H.      #
# Allen and I. D. Brown [Acta Cryst. (1991), A47, 655-685].                  #
#                                                                            #
# The current version of the core CIF dictionary is obtainable from          #
# ftp://ftp.iucr.org/pub/cif_core.dic.                                       #
#                                                                            #
# Software is freely available for graphical display of the structure(s)     #
# in this CIF. For information consult the CIF software page                 #
# http://www.iucr.org/resources/cif/software.                                #
#                                                                            #
# This file may be used for bona fide research purposes within the           #
# scientific community so long as proper attribution is given to the journal # 
# article from which it was obtained.                                        #
#                                                                            #
##############################################################################
data_I
_audit_creation_method     SHELXL-97
_journal_date_recd_electronic     2013-08-18
_journal_date_accepted     2013-08-20
_journal_name_full     'Acta Crystallographica, Section E'
_journal_year     2013
_journal_volume     69
_journal_issue      9
_journal_page_first     o1475
_journal_page_last     o1475
_journal_paper_category     QO
_journal_paper_doi     10.1107/S1600536813023465
_journal_coeditor_code     PV2645
_publ_contact_author_name     'Marouani Houda'
_publ_contact_author_address
;
Laboratoire de Chimie des Mat\'eriaux
Facult\'e des Sciences de Bizerte
7021 Zarzouna Bizerte
Tunisia
;
_publ_contact_author_email     'houda_marouani@voila.fr'
_publ_contact_author_fax     '216 72 590 566'
_publ_contact_author_phone     '216 72 591 906'
_publ_section_title
;
2,3-Xylidinium nitrate
;
loop_
    _publ_author_name
    _publ_author_footnote
    _publ_author_address
    'Kefi, Chourouk' .
;
Laboratoire de chimie des Mat\'eriaux
Facult\'e des Sciences de Bizerte
7021 Zarzouna Bizerte
Tunisia
;
    'Marouani, Houda' .
;
Laboratoire de chimie des Mat\'eriaux
Facult\'e des Sciences de Bizerte
7021 Zarzouna Bizerte
Tunisia
;
    'Rzaigui, Mohamed' .
;
Laboratoire de chimie des Mat\'eriaux
Facult\'e des Sciences de Bizerte
7021 Zarzouna Bizerte
Tunisia
;
_chemical_name_systematic
;
2,3-Dimethylanilinium nitrate
;
_chemical_name_common
;
2,3-Xylidinium nitrate
;
_chemical_formula_moiety     'C8 H12 N +, N O3 -'
_chemical_formula_sum     'C8 H12 N2 O3'
_chemical_formula_iupac     'C8 H12 N +, N O3 -'
_chemical_formula_weight     184.20
_chemical_melting_point     ?
_symmetry_cell_setting     orthorhombic
_symmetry_space_group_name_H-M     'P b c a'
_symmetry_space_group_name_Hall     '-P 2ac 2ab'
loop_
    _symmetry_equiv_pos_as_xyz
    'x, y, z'
    '-x+1/2, -y, z+1/2'
    'x+1/2, -y+1/2, -z'
    '-x, y+1/2, -z+1/2'
    '-x, -y, -z'
    'x-1/2, y, -z-1/2'
    '-x-1/2, y-1/2, z'
    'x, -y-1/2, z-1/2'
_cell_length_a     10.889(2)
_cell_length_b     10.110(2)
_cell_length_c     17.010(3)
_cell_angle_alpha     90.00
_cell_angle_beta     90.00
_cell_angle_gamma     90.00
_cell_volume     1872.5(6)
_cell_formula_units_Z     8
_cell_measurement_reflns_used     25
_cell_measurement_theta_min     8
_cell_measurement_theta_max     10
_cell_measurement_temperature     293
_exptl_crystal_description     prism
_exptl_crystal_colour     pink
_exptl_crystal_size_max     0.4
_exptl_crystal_size_mid     0.3
_exptl_crystal_size_min     0.2
_exptl_crystal_density_diffrn     1.307
_exptl_crystal_density_meas     ?
_exptl_crystal_density_method     'not measured'
_exptl_crystal_F_000     784
_exptl_absorpt_coefficient_mu     0.062
_exptl_absorpt_correction_type     none
_exptl_special_details     ?
_diffrn_ambient_temperature     293
_diffrn_radiation_type     AgK\a
_diffrn_radiation_wavelength     0.56083
_diffrn_radiation_source     'fine-focus sealed tube'
_diffrn_radiation_monochromator     graphite
_diffrn_measurement_device_type     'Enraf--Nonius CAD-4'
_diffrn_measurement_device     '\k-geometry diffractometer'
_diffrn_measurement_method     'non-profiled omega scans'
_diffrn_reflns_number     8719
_diffrn_reflns_av_R_equivalents     0.0562
_diffrn_reflns_av_sigmaI/netI     0.1636
_diffrn_reflns_theta_min     2.37
_diffrn_reflns_theta_max     27.97
_diffrn_reflns_theta_full     27.97
_diffrn_measured_fraction_theta_max     0.990
_diffrn_measured_fraction_theta_full     0.990
_diffrn_reflns_limit_h_min     -18
_diffrn_reflns_limit_h_max     3
_diffrn_reflns_limit_k_min     -5
_diffrn_reflns_limit_k_max     16
_diffrn_reflns_limit_l_min     -2
_diffrn_reflns_limit_l_max     28
_diffrn_standards_number     2
_diffrn_standards_interval_time     120
_diffrn_standards_decay_%     2
loop_
    _diffrn_standard_refln_index_h
    _diffrn_standard_refln_index_k
    _diffrn_standard_refln_index_l
    5 -3 1
    5 3 -1
_refine_special_details
;
Refinement of <i>F</i>^2^ against ALL reflections. The weighted <i>R</i>-factor
<i>wR</i> and goodness of fit <i>S</i> are based on <i>F</i>^2^, conventional
<i>R</i>-factors <i>R</i> are based on <i>F</i>, with <i>F</i> set to zero for
negative <i>F</i>^2^. The threshold expression of <i>F</i>^2^ >
\s(<i>F</i>^2^) is used only for calculating <i>R</i>-factors(gt) <i>etc</i>.
and is not relevant to the choice of reflections for refinement.
<i>R</i>-factors based on <i>F</i>^2^ are statistically about twice as large
as those based on <i>F</i>, and <i>R</i>- factors based on ALL data will be
even larger.
;
_reflns_number_total     4541
_reflns_number_gt     1933
_reflns_threshold_expression     I>2sigma(I)
_refine_ls_structure_factor_coef     Fsqd
_refine_ls_matrix_type     full
_refine_ls_R_factor_all     0.3175
_refine_ls_R_factor_gt     0.0597
_refine_ls_wR_factor_gt     0.1084
_refine_ls_wR_factor_ref     0.1782
_refine_ls_goodness_of_fit_ref     0.860
_refine_ls_restrained_S_all     0.860
_refine_ls_number_reflns     4541
_refine_ls_number_parameters     121
_refine_ls_number_restraints     0
_refine_ls_hydrogen_treatment     constr
_refine_ls_weighting_scheme     calc
_refine_ls_weighting_details
                 'calc w=1/[\s^2^(Fo^2^)+(0.0586P)^2^] where P=(Fo^2^+2Fc^2^)/3'
_atom_sites_solution_hydrogens     geom
_atom_sites_solution_primary     direct
_atom_sites_solution_secondary     difmap
_refine_ls_shift/su_max     0.000
_refine_ls_shift/su_mean     0.000
_refine_diff_density_max     0.127
_refine_diff_density_min     -0.152
_refine_ls_extinction_method     none
_refine_ls_extinction_coef     ?
loop_
    _atom_type_symbol
    _atom_type_description
    _atom_type_scat_dispersion_real
    _atom_type_scat_dispersion_imag
    _atom_type_scat_source
    'C' 'C' 0.0015 0.0009
                         'International Tables Vol C Tables 4.2.6.8 and 6.1.1.4'
    'H' 'H' 0.0000 0.0000
                         'International Tables Vol C Tables 4.2.6.8 and 6.1.1.4'
    'N' 'N' 0.0030 0.0019
                         'International Tables Vol C Tables 4.2.6.8 and 6.1.1.4'
    'O' 'O' 0.0056 0.0036
                         'International Tables Vol C Tables 4.2.6.8 and 6.1.1.4'
_computing_data_collection     'CAD-4 EXPRESS (Enraf--Nonius, 1994)'
_computing_cell_refinement     'CAD-4 EXPRESS (Enraf--Nonius, 1994)'
_computing_data_reduction     'XCAD4 (Harms & Wocadlo, 1995)'
_computing_structure_solution     'SHELXS97 (Sheldrick, 2008)'
_computing_structure_refinement     'SHELXL97 (Sheldrick, 2008)'
_computing_molecular_graphics
;ORTEP-3 for Windows (Farrugia, 2012) and
DIAMOND (Brandenburg & Putz 2005)
;
_computing_publication_material     'WinGX (Farrugia, 2012)'
loop_
    _atom_site_type_symbol
    _atom_site_label
    _atom_site_fract_x
    _atom_site_fract_y
    _atom_site_fract_z
    _atom_site_U_iso_or_equiv
    _atom_site_adp_type
    _atom_site_calc_flag
    _atom_site_refinement_flags
    _atom_site_occupancy
    _atom_site_symmetry_multiplicity
    _atom_site_disorder_assembly
    _atom_site_disorder_group
    N N1 0.10288(17) 0.74955(19) 0.26311(10) 0.0625(5) Uani d . 1 1 . .
    O O2 0.01325(15) 0.68356(15) 0.24486(9) 0.0858(6) Uani d . 1 1 . .
    O O3 0.18890(15) 0.69932(14) 0.30086(10) 0.0812(5) Uani d . 1 1 . .
    O O1 0.11018(16) 0.86708(16) 0.24375(10) 0.0992(6) Uani d . 1 1 . .
    C C2 0.22220(17) 0.44029(17) 0.46097(12) 0.0523(5) Uani d . 1 1 . .
    C C1 0.12753(19) 0.39756(18) 0.41282(12) 0.0517(5) Uani d . 1 1 . .
    N N2 0.13609(14) 0.42040(15) 0.32795(10) 0.0613(5) Uani d . 1 1 . .
    H H2A 0.1490 0.5060 0.3189 0.092 Uiso calc R 1 1 . .
    H H2B 0.0663 0.3956 0.3050 0.092 Uiso calc R 1 1 . .
    H H2C 0.1981 0.3735 0.3084 0.092 Uiso calc R 1 1 . .
    C C3 0.2094(2) 0.4186(2) 0.54217(13) 0.0629(6) Uani d . 1 1 . .
    C C6 0.0239(2) 0.33705(19) 0.44060(15) 0.0668(6) Uani d . 1 1 . .
    H H6 -0.0381 0.3111 0.4063 0.080 Uiso calc R 1 1 . .
    C C7 0.33189(17) 0.5102(2) 0.42887(14) 0.0669(6) Uani d . 1 1 . .
    H H7A 0.3361 0.4968 0.3731 0.100 Uiso calc R 1 1 . .
    H H7B 0.4048 0.4756 0.4531 0.100 Uiso calc R 1 1 . .
    H H7C 0.3254 0.6030 0.4398 0.100 Uiso calc R 1 1 . .
    C C4 0.1061(2) 0.3555(2) 0.56938(15) 0.0788(7) Uani d . 1 1 . .
    H H4 0.0986 0.3394 0.6230 0.095 Uiso calc R 1 1 . .
    C C5 0.0131(2) 0.3153(2) 0.51969(16) 0.0792(8) Uani d . 1 1 . .
    H H5 -0.0564 0.2738 0.5398 0.095 Uiso calc R 1 1 . .
    C C8 0.3045(2) 0.4673(3) 0.59902(15) 0.0933(8) Uani d . 1 1 . .
    H H8A 0.3094 0.5619 0.5962 0.140 Uiso calc R 1 1 . .
    H H8B 0.3828 0.4297 0.5859 0.140 Uiso calc R 1 1 . .
    H H8C 0.2821 0.4413 0.6514 0.140 Uiso calc R 1 1 . .
loop_
    _atom_site_aniso_label
    _atom_site_aniso_U_11
    _atom_site_aniso_U_22
    _atom_site_aniso_U_33
    _atom_site_aniso_U_12
    _atom_site_aniso_U_13
    _atom_site_aniso_U_23
    N1 0.0656(11) 0.0694(12) 0.0525(10) 0.0014(12) 0.0011(10) 0.0037(10)
    O2 0.0669(10) 0.1033(14) 0.0872(12) -0.0192(10) -0.0084(9) 0.0135(9)
    O3 0.0770(10) 0.0763(11) 0.0902(12) 0.0059(9) -0.0291(10) 0.0099(9)
    O1 0.1262(15) 0.0573(9) 0.1142(14) -0.0031(11) -0.0345(13) 0.0181(10)
    C2 0.0550(13) 0.0402(11) 0.0615(13) 0.0111(10) -0.0002(10) 0.0052(10)
    C1 0.0564(12) 0.0385(10) 0.0601(13) 0.0065(10) 0.0027(11) 0.0020(9)
    N2 0.0620(11) 0.0539(10) 0.0681(12) 0.0002(9) -0.0070(9) -0.0017(9)
    C3 0.0766(16) 0.0531(13) 0.0590(14) 0.0207(12) 0.0058(12) 0.0057(11)
    C6 0.0624(14) 0.0465(12) 0.0915(17) -0.0005(12) 0.0080(13) -0.0024(12)
    C7 0.0590(13) 0.0721(14) 0.0696(14) -0.0010(12) -0.0089(11) 0.0076(12)
    C4 0.104(2) 0.0593(15) 0.0731(16) 0.0218(15) 0.0272(17) 0.0126(13)
    C5 0.0821(18) 0.0518(15) 0.104(2) 0.0026(13) 0.0325(16) 0.0089(14)
    C8 0.111(2) 0.103(2) 0.0656(15) 0.0249(18) -0.0158(15) -0.0014(14)
_geom_special_details
;
All e.s.d.'s (except the e.s.d. in the dihedral angle between two l.s. planes)
are estimated using the full covariance matrix. The cell e.s.d.'s are taken
into account individually in the estimation of e.s.d.'s in distances, angles
and torsion angles; correlations between e.s.d.'s in cell parameters are only
used when they are defined by crystal symmetry. An approximate (isotropic)
treatment of cell e.s.d.'s is used for estimating e.s.d.'s involving l.s.
planes.
;
loop_
    _geom_bond_atom_site_label_1
    _geom_bond_atom_site_label_2
    _geom_bond_site_symmetry_2
    _geom_bond_distance
    _geom_bond_publ_flag
    N1 O2 . 1.222(2) ?
    N1 O1 . 1.236(2) ?
    N1 O3 . 1.244(2) ?
    C2 C1 . 1.386(3) ?
    C2 C3 . 1.406(3) ?
    C2 C7 . 1.491(3) ?
    C1 C6 . 1.368(3) ?
    C1 N2 . 1.465(2) ?
    N2 H2A . 0.8900 ?
    N2 H2B . 0.8900 ?
    N2 H2C . 0.8900 ?
    C3 C4 . 1.373(3) ?
    C3 C8 . 1.500(3) ?
    C6 C5 . 1.368(3) ?
    C6 H6 . 0.9300 ?
    C7 H7A . 0.9600 ?
    C7 H7B . 0.9600 ?
    C7 H7C . 0.9600 ?
    C4 C5 . 1.381(3) ?
    C4 H4 . 0.9300 ?
    C5 H5 . 0.9300 ?
    C8 H8A . 0.9600 ?
    C8 H8B . 0.9600 ?
    C8 H8C . 0.9600 ?
loop_
    _geom_angle_atom_site_label_1
    _geom_angle_atom_site_label_2
    _geom_angle_atom_site_label_3
    _geom_angle_site_symmetry_1
    _geom_angle_site_symmetry_3
    _geom_angle
    _geom_angle_publ_flag
    O2 N1 O1 . . 120.6(2) ?
    O2 N1 O3 . . 120.63(19) ?
    O1 N1 O3 . . 118.80(19) ?
    C1 C2 C3 . . 117.3(2) ?
    C1 C2 C7 . . 121.81(19) ?
    C3 C2 C7 . . 120.9(2) ?
    C6 C1 C2 . . 123.3(2) ?
    C6 C1 N2 . . 117.6(2) ?
    C2 C1 N2 . . 119.08(18) ?
    C1 N2 H2A . . 109.5 ?
    C1 N2 H2B . . 109.5 ?
    H2A N2 H2B . . 109.5 ?
    C1 N2 H2C . . 109.5 ?
    H2A N2 H2C . . 109.5 ?
    H2B N2 H2C . . 109.5 ?
    C4 C3 C2 . . 119.0(2) ?
    C4 C3 C8 . . 120.0(2) ?
    C2 C3 C8 . . 120.9(2) ?
    C1 C6 C5 . . 118.9(2) ?
    C1 C6 H6 . . 120.6 ?
    C5 C6 H6 . . 120.6 ?
    C2 C7 H7A . . 109.5 ?
    C2 C7 H7B . . 109.5 ?
    H7A C7 H7B . . 109.5 ?
    C2 C7 H7C . . 109.5 ?
    H7A C7 H7C . . 109.5 ?
    H7B C7 H7C . . 109.5 ?
    C3 C4 C5 . . 122.1(2) ?
    C3 C4 H4 . . 118.9 ?
    C5 C4 H4 . . 118.9 ?
    C6 C5 C4 . . 119.4(2) ?
    C6 C5 H5 . . 120.3 ?
    C4 C5 H5 . . 120.3 ?
    C3 C8 H8A . . 109.5 ?
    C3 C8 H8B . . 109.5 ?
    H8A C8 H8B . . 109.5 ?
    C3 C8 H8C . . 109.5 ?
    H8A C8 H8C . . 109.5 ?
    H8B C8 H8C . . 109.5 ?
loop_
    _geom_hbond_atom_site_label_D
    _geom_hbond_atom_site_label_H
    _geom_hbond_atom_site_label_A
    _geom_hbond_site_symmetry_A
    _geom_hbond_distance_DH
    _geom_hbond_distance_HA
    _geom_hbond_distance_DA
    _geom_hbond_angle_DHA
    N2 H2A O3 . 0.89 2.03 2.915(2) 176.5
    N2 H2A O2 . 0.89 2.64 3.296(2) 130.8
    N2 H2B O1 4_545 0.89 2.11 2.995(2) 170.7
    N2 H2B O2 4_545 0.89 2.46 3.148(2) 134.2
    N2 H2C O3 7_655 0.89 2.15 2.973(2) 153.1
    N2 H2C O1 7_655 0.89 2.36 3.158(2) 149.4
    C4 H4 O2 5_566 0.93 2.57 3.439(3) 156.4
    C7 H7A O1 7_655 0.96 2.63 3.522(3) 155.4
