# Supplementary material for: 2,3-Xylidinium nitrate
Source: Acta Crystallogr Sect E Struct Rep Online. 2013 Aug 23;69(Pt 9):o1475. doi: 10.1107/S1600536813023465 (PMC3884438; doi:10.1107/S1600536813023465)
Supplement: Supplementary file 2 [file e-69-o1475-Isup2.hkl]

#
# h,k,l, Fc-squared, Fo-squared, sigma(Fo-squared) and status flag
#
data_I
_shelx_title ' new in P b c a'
_shelx_refln_list_code          4
_shelx_F_calc_maximum      152.71
_exptl_crystal_F_000       784.00
_reflns_d_resolution_high  0.5980
 
loop_
 _symmetry_equiv_pos_as_xyz
 'x, y, z'
 '-x+1/2, -y, z+1/2'
 'x+1/2, -y+1/2, -z'
 '-x, y+1/2, -z+1/2'
 '-x, -y, -z'
 'x-1/2, y, -z-1/2'
 '-x-1/2, y-1/2, z'
 'x, -y-1/2, z-1/2'
 
_cell_length_a    10.8886
_cell_length_b    10.1100
_cell_length_c    17.0095
_cell_angle_alpha  90.000
_cell_angle_beta   90.000
_cell_angle_gamma  90.000
 
_shelx_F_squared_multiplier     1.000
 
loop_
 _refln_index_h
 _refln_index_k
 _refln_index_l
 _refln_F_squared_calc
 _refln_F_squared_meas
 _refln_F_squared_sigma
 _refln_observed_status
   2   0   0      108.86      100.55      2.91 o
   4   0   0     1448.03     1427.39     14.98 o
   6   0   0     2289.83     2154.03     22.87 o
   8   0   0      599.12      636.68     16.53 o
  10   0   0      442.69      477.63     17.69 o
  12   0   0       24.40        4.70     15.14 o
  14   0   0        0.32      -15.02     18.93 o
  16   0   0        0.23      -21.67     21.67 o
  18   0   0        0.05       21.59     16.69 o
   2   1   0      431.25      464.19      3.50 o
   4   1   0        0.02        6.90      3.48 o
   6   1   0        7.95        3.58      6.89 o
   8   1   0      104.05      103.20     17.77 o
  10   1   0      135.84      138.43      8.85 o
  12   1   0       38.84       47.52      8.72 o
  14   1   0        0.16       -9.50     10.23 o
  16   1   0        1.14        7.63     11.42 o
  18   1   0        0.10      -16.89     16.89 o
   2   2   0    23319.58    22208.05    109.73 o
   4   2   0      987.97     1041.69     16.51 o
   6   2   0        0.52       -0.04      5.82 o
   8   2   0       78.63       77.41      6.55 o
  10   2   0      227.66      219.72     19.92 o
  12   2   0       10.47      -12.51     12.51 o
  14   2   0        8.61        6.61     13.30 o
  16   2   0        0.40       -7.72     15.71 o
  18   2   0        0.27      -12.79     19.32 o
   2   3   0    14664.77    15227.54    143.31 o
   4   3   0     1476.34     1699.74     21.14 o
   6   3   0       18.89        8.80      6.20 o
   8   3   0      115.80      106.98      7.27 o
  10   3   0      178.23      182.49      9.81 o
  12   3   0        2.25        7.95     11.11 o
  14   3   0        2.20       -4.83     13.24 o
  16   3   0        0.23       -5.27     14.29 o
   0   4   0     1957.00     2244.20     42.09 o
   2   4   0     1220.42     1293.30     12.66 o
   4   4   0      364.21      405.20      7.69 o
   6   4   0       45.11       38.09      5.44 o
   8   4   0      309.41      307.51      9.81 o
  10   4   0        0.42        7.47      9.20 o
  12   4   0       64.20       85.53     14.54 o
  14   4   0        3.59       18.16     10.51 o
  16   4   0        0.65        9.38     12.65 o
   2   5   0        7.63        6.82      3.17 o
   4   5   0      698.33      741.51     10.85 o
   6   5   0       12.75       19.53      8.35 o
   8   5   0        0.08        7.53     10.46 o
  10   5   0       12.36       12.07      7.27 o
  12   5   0       68.42       75.49     10.43 o
  14   5   0        0.18        2.52     13.44 o
  16   5   0        0.03       13.61     15.38 o
   0   6   0       48.82       40.48      7.97 o
   2   6   0     2055.09     2382.14     51.81 o
   4   6   0      883.08      876.89     18.05 o
   6   6   0      561.03      593.53     17.33 o
   8   6   0       30.74       56.50     10.28 o
  10   6   0        0.03        7.49     15.06 o
  12   6   0       66.30       65.74     14.62 o
  14   6   0       13.33       14.50     20.16 o
  16   6   0        0.08       14.06     23.11 o
   2   7   0       37.41       43.10      6.37 o
   4   7   0      486.31      463.01     15.38 o
   6   7   0        3.19       16.57      8.77 o
   8   7   0       13.47        9.28     15.06 o
  10   7   0        0.05      -15.98     15.98 o
  12   7   0        0.31      -20.24     20.24 o
  14   7   0       17.03       20.68     21.24 o
  16   7   0        1.74        0.00     24.46 o
   0   8   0      162.27      195.43     11.87 o
   2   8   0       16.22       14.72      5.93 o
   4   8   0     1489.01     1463.29     27.29 o
   6   8   0      112.16      125.46     12.23 o
   8   8   0        0.44       11.04      9.40 o
  10   8   0        1.08        8.53     15.98 o
  12   8   0        1.95       -8.69     19.92 o
  14   8   0       10.88       28.21     15.98 o
  16   8   0        0.41       20.24     26.42 o
   2   9   0      314.53      314.84     10.78 o
   4   9   0        0.85      -14.90     14.90 o
   6   9   0       23.41       35.82     11.24 o
   8   9   0       16.40        8.01     17.21 o
  10   9   0       28.91       16.06     19.32 o
  12   9   0        1.97       14.54     20.16 o
  14   9   0        1.56       22.07     15.90 o
   0  10   0        0.33      -14.58     14.58 o
   2  10   0        5.99       17.63     13.21 o
   4  10   0       13.97        9.84     16.34 o
   6  10   0      170.26      136.70     15.46 o
   8  10   0        2.95      -17.53     17.53 o
  10  10   0        0.44       16.06     17.41 o
  12  10   0        0.11      -16.89     21.51 o
  14  10   0        0.38      -25.66     25.66 o
   2  11   0       10.78       11.61     11.83 o
   4  11   0       17.68       -6.97     17.37 o
   6  11   0       80.84       62.95     15.06 o
   8  11   0        4.26       22.59     12.31 o
  10  11   0        5.95       17.29     19.60 o
  12  11   0        0.85       -4.50     23.99 o
   0  12   0       62.17       52.55     14.58 o
   2  12   0        8.98       23.53     10.14 o
   4  12   0        0.01      -12.15     17.13 o
   6  12   0       12.40       10.64     19.76 o
   8  12   0        0.06       15.54     20.04 o
  10  12   0        0.08      -17.21     19.88 o
  12  12   0        0.95      -25.14     25.14 o
   2  13   0       16.93        6.54     13.99 o
   4  13   0        0.10      -22.35     22.35 o
   6  13   0        2.64       15.58     13.19 o
   8  13   0       13.61       19.68     21.04 o
  10  13   0        0.08      -15.46     22.19 o
   0  14   0        0.59      -21.32     21.32 o
   2  14   0       17.21       21.50     12.76 o
   4  14   0        0.01       28.85     13.87 o
   6  14   0        1.29       -5.70     23.15 o
   8  14   0        1.74      -18.33     24.26 o
  10  14   0        0.04        0.00     25.14 o
   2  15   0        5.92        5.68     16.55 o
   4  15   0        0.25       13.27     15.42 o
   6  15   0        0.30       -5.42     16.18 o
   8  15   0        0.02        1.67     23.71 o
   0  16   0        0.85        6.26     23.59 o
   2  16   0        1.01        7.68     13.75 o
   4  16   0        2.04      -24.78     24.78 o
   1   1   1     4871.74     4832.49     23.58 o
   3   1   1      135.01      133.26      1.94 o
   4   1   1      666.34      643.66     11.88 o
   5   1   1        2.66        3.91      3.01 o
   6   1   1      111.68      107.00      3.74 o
   7   1   1        1.67        0.66      4.39 o
   8   1   1       69.51       73.55      7.61 o
   9   1   1      521.00      502.75      8.37 o
  10   1   1       74.37       82.08      5.61 o
  11   1   1      114.62      128.05      7.31 o
  12   1   1        0.59       -6.68      8.73 o
  13   1   1        0.02       -8.49      8.49 o
  14   1   1        1.58        9.93      7.28 o
  15   1   1        2.54        3.61      8.92 o
  16   1   1        2.05       -1.81     13.32 o
  17   1   1        0.18        9.09     12.69 o
  18   1   1        0.26        4.41     12.37 o
   0   2   1      559.12      521.62      8.37 o
   1   2   1    13227.41    13141.80    123.10 o
   2   2   1       11.35       12.97      1.48 o
   3   2   1      794.56      733.43      6.46 o
   4   2   1     4656.37     4562.64     43.84 o
   5   2   1       85.42       87.24      3.26 o
   6   2   1      394.58      373.13      6.01 o
   7   2   1       53.06       55.08      3.78 o
   8   2   1      222.67      227.43      5.92 o
   9   2   1      106.03      108.04      6.37 o
  10   2   1       60.17       54.48      5.43 o
  11   2   1      141.08      145.06      6.85 o
  12   2   1       18.05       14.60      6.62 o
  13   2   1        6.88        5.38      6.58 o
  14   2   1        1.41        0.83      9.23 o
  15   2   1        3.55        5.76      8.54 o
  16   2   1        0.05       -1.93      9.34 o
  17   2   1        0.25      -11.08     11.08 o
  18   2   1        0.05      -11.07     11.07 o
   1   3   1    13440.47    14100.14     88.10 o
   2   3   1       83.11       93.91      2.06 o
   3   3   1       98.03      111.50      3.28 o
   4   3   1      366.61      347.27      4.81 o
   5   3   1      452.26      422.03      5.54 o
   6   3   1      782.65      702.87      7.61 o
   7   3   1      232.40      229.78      5.43 o
   8   3   1      233.17      264.74      7.21 o
   9   3   1        2.36       -3.59      6.15 o
  10   3   1        0.02        6.37      5.74 o
  11   3   1       44.75       52.85      5.89 o
  12   3   1       16.33        8.99      7.23 o
  13   3   1        5.64        6.91      8.13 o
  14   3   1        1.81        3.83      7.65 o
  15   3   1        0.38        3.65      9.64 o
  16   3   1        0.34       -4.50     10.42 o
  17   3   1        0.00        7.02     11.39 o
   0   4   1     6054.18     6266.31     60.15 o
   1   4   1     4610.88     4807.55     42.35 o
   2   4   1       94.68       90.38      2.22 o
   3   4   1     1483.00     1619.31     20.41 o
   4   4   1        0.92        0.44      3.57 o
   5   4   1       81.92       76.74      3.67 o
   6   4   1      428.08      414.39      6.47 o
   7   4   1       99.66      113.14      4.77 o
   8   4   1       60.85       52.45      6.84 o
   9   4   1       29.30       27.72      4.63 o
  10   4   1        7.00        6.80      5.37 o
  11   4   1        1.05       -5.36      7.48 o
  12   4   1        0.25        5.18      6.74 o
  13   4   1       51.87       61.20      7.25 o
  14   4   1        2.06       -9.55      9.55 o
  15   4   1        0.11        2.70      8.02 o
  16   4   1        0.86      -11.19     11.19 o
  17   4   1        0.22       -3.65     10.71 o
   1   5   1       26.76       22.58      3.22 o
   2   5   1       18.20       20.12      2.09 o
   3   5   1     3240.65     3398.76     33.54 o
   4   5   1       50.52       54.18      3.69 o
   5   5   1       42.53       44.20      3.51 o
   6   5   1      412.56      426.34      6.99 o
   7   5   1        0.39       -5.13      5.13 o
   8   5   1       15.80       11.42      6.04 o
   9   5   1        1.73       -5.93      5.93 o
  10   5   1        6.94        7.89      6.61 o
  11   5   1       20.51       24.95     11.26 o
  12   5   1       26.67       47.46      8.68 o
  13   5   1        0.74       -4.25      9.16 o
  14   5   1        0.74       -9.14      9.78 o
  15   5   1        1.09       -0.58     10.31 o
  16   5   1        0.05       -1.62     11.08 o
  17   5   1        0.02       10.71      9.80 o
   0   6   1     3020.60     3131.27    111.78 o
   1   6   1        0.34        0.56      4.29 o
   2   6   1        1.77        2.90      4.20 o
   3   6   1      466.01      496.63     13.68 o
   4   6   1       11.09       12.22      6.21 o
   5   6   1      231.44      235.38      8.42 o
   6   6   1       76.75       65.50      7.08 o
   7   6   1        0.04       -3.24      8.29 o
   8   6   1        0.00        4.97      7.37 o
   9   6   1        0.21        3.64      9.45 o
  10   6   1       29.27       29.80     21.44 o
  11   6   1        0.19      -11.09     11.09 o
  12   6   1        0.11       10.96     12.75 o
  13   6   1        0.53       -2.49     13.40 o
  14   6   1        0.02       15.08     11.47 o
  15   6   1        2.81      -18.89     18.89 o
  16   6   1        0.57       -8.41     18.79 o
  17   6   1        0.37       -1.16     19.46 o
   1   7   1       14.14       18.09      3.56 o
   2   7   1     1258.97     1274.26     19.23 o
   3   7   1      536.51      546.76     12.13 o
   4   7   1       74.94       61.23      6.83 o
   5   7   1      313.28      288.98      9.78 o
   6   7   1      104.12      105.67     15.38 o
   7   7   1       23.71        8.29     10.83 o
   8   7   1        3.05       -5.37      8.40 o
   9   7   1        1.67       -4.93      9.92 o
  10   7   1        0.82       -3.54     12.99 o
  11   7   1        9.96       10.26     12.72 o
  12   7   1        0.58        8.26      8.79 o
  13   7   1        3.95        8.24     12.86 o
  14   7   1        0.47       -4.18     15.63 o
  15   7   1        0.16      -16.58     16.58 o
  16   7   1        0.04        6.58     16.79 o
   0   8   1       23.44       21.94      8.53 o
   1   8   1       28.16       31.03      4.23 o
   2   8   1        0.19        0.24      4.99 o
   3   8   1        5.33        5.57      6.57 o
   4   8   1       99.73       94.18      7.85 o
   5   8   1      166.84      133.82      8.68 o
   6   8   1        0.57       -0.74     10.03 o
   7   8   1        4.94        1.61      8.61 o
   8   8   1       15.14        9.09      9.12 o
   9   8   1        0.18       -1.14     11.14 o
  10   8   1        6.50        8.53     12.38 o
  11   8   1        0.06       -1.44     16.14 o
  12   8   1        1.59       13.19     13.55 o
  13   8   1       10.91       17.45     10.45 o
  14   8   1        0.13        5.43     12.86 o
  15   8   1        0.14       -1.06     15.16 o
  16   8   1        0.04        2.19     17.23 o
   1   9   1       91.66       84.45      5.42 o
   2   9   1        3.69       -1.02      6.72 o
   3   9   1       33.72       38.98      7.56 o
   4   9   1        0.24       -7.61     10.36 o
   5   9   1      123.74      116.14     11.87 o
   6   9   1       11.79       18.56      7.70 o
   7   9   1       10.15       10.32     11.31 o
   8   9   1        5.54        2.15     12.17 o
   9   9   1        4.27       14.13      9.31 o
  10   9   1        0.86       -0.49     13.01 o
  11   9   1        0.44      -14.21     14.21 o
  12   9   1        0.15        6.57     14.05 o
  13   9   1        5.56       12.49     12.15 o
  14   9   1        1.27      -16.98     16.98 o
  15   9   1        2.91       -3.52     14.28 o
   0  10   1        0.45       -5.94     13.98 o
   1  10   1       84.03       81.94      7.06 o
   2  10   1       13.39       14.33      5.32 o
   3  10   1        8.86        8.98      5.83 o
   4  10   1        2.53       -3.06     14.64 o
   5  10   1       19.22       20.46      8.26 o
   6  10   1        7.00       13.70      9.67 o
   7  10   1       18.29       13.45      9.51 o
   8  10   1        0.01       -1.12     11.75 o
   9  10   1        1.88      -12.84     12.84 o
  10  10   1        2.69        8.90     11.39 o
  11  10   1        4.37      -16.61     16.61 o
  12  10   1        0.29       -7.67     15.41 o
  13  10   1        0.48       -4.98     20.52 o
  14  10   1        0.24       13.70     18.69 o
   1  11   1       32.87       31.34      9.54 o
   2  11   1       75.01       63.12      6.63 o
   3  11   1        2.66       -3.80      8.26 o
   4  11   1        3.21        0.88      9.48 o
   5  11   1       13.70        7.31     12.04 o
   6  11   1       28.35       31.04     12.59 o
   7  11   1        7.98        7.74     13.04 o
   8  11   1        1.33      -12.38     16.73 o
   9  11   1        0.50        9.90     13.71 o
  10  11   1        3.18       14.08     14.95 o
  11  11   1        0.00        2.68     14.45 o
  12  11   1        0.05       -3.19     23.21 o
  13  11   1        1.08       18.70     12.95 o
   0  12   1       11.84       21.28      8.54 o
   1  12   1       14.83       15.94      6.80 o
   2  12   1        0.24       -7.45      8.61 o
   3  12   1       19.42       17.36      7.34 o
   4  12   1        4.19       16.72     10.68 o
   5  12   1       12.00       13.37     10.79 o
   6  12   1        4.20        2.45     13.21 o
   7  12   1        0.93        8.44     13.30 o
   8  12   1        0.93      -14.27     15.55 o
   9  12   1        1.59       -8.90     14.97 o
  10  12   1        0.18        0.10     15.58 o
  11  12   1        0.07      -16.75     16.75 o
  12  12   1        0.26      -20.22     20.22 o
   1  13   1        0.88       -9.72      9.72 o
   2  13   1        0.00       -9.25      9.25 o
   3  13   1        1.52       -9.26      9.26 o
   4  13   1        1.14       22.99      9.18 o
   5  13   1        1.77       -3.27     14.39 o
   6  13   1        0.60        6.76     21.89 o
   7  13   1        6.60        2.68     15.20 o
   8  13   1        1.31      -22.33     22.33 o
   9  13   1        0.84      -15.17     21.24 o
  10  13   1        0.27       12.44     15.57 o
  11  13   1        0.26       11.26     20.36 o
   0  14   1        0.51       14.07     14.19 o
   1  14   1        0.02       13.76      8.76 o
   2  14   1        0.33       -7.27      9.32 o
   3  14   1        7.22      -10.68     14.39 o
   4  14   1        0.01       -2.20     12.16 o
   5  14   1        1.30        9.72     12.21 o
   6  14   1        2.73      -15.66     15.66 o
   7  14   1        2.57        3.11     15.35 o
   8  14   1        0.47      -10.63     17.00 o
   9  14   1        0.00      -12.73     17.03 o
  10  14   1        0.14       11.08     13.80 o
   1  15   1        2.72       14.51      9.85 o
   2  15   1        2.92        4.50      8.95 o
   3  15   1        0.82        9.98      9.93 o
   4  15   1        1.05       11.15     15.43 o
   5  15   1        1.29        1.36     34.78 o
   6  15   1        1.45      -17.01     17.01 o
   7  15   1        4.59       25.23     16.16 o
   8  15   1        0.08      -12.03     22.41 o
   0  16   1        0.15       -4.92     17.17 o
   1  16   1        0.09      -12.25     12.25 o
   2  16   1        0.07        9.53     10.38 o
   3  16   1        0.30        7.70     12.07 o
   4  16   1        0.22       14.25     17.82 o
   5  16   1        0.10       24.96     19.98 o
   1   0   2     4463.18     4058.91     29.68 o
   2   0   2     2060.86     1921.53     25.27 o
   3   0   2      825.74      788.47     11.43 o
   4   0   2     4316.81     4036.66    106.80 o
   5   0   2     1713.39     1752.02     13.48 o
   6   0   2        7.33        2.18      5.72 o
   7   0   2       76.61       77.62     15.08 o
   8   0   2       68.85       59.46      8.92 o
   9   0   2      172.28      189.69     19.72 o
  10   0   2       41.82       47.14      7.46 o
  11   0   2        1.15      -10.03     10.96 o
  12   0   2        6.65       -7.46     11.24 o
  13   0   2        0.55        5.21     11.04 o
  14   0   2        2.64        7.07     12.85 o
  15   0   2        0.01      -13.86     14.36 o
  16   0   2        2.16       -7.15     14.94 o
  17   0   2        0.28        9.67     12.90 o
  18   0   2        0.33      -20.98     20.98 o
   2   1   2    20469.89    19585.81    152.14 o
   3   1   2      205.93      199.08      2.87 o
   4   1   2       98.89       91.01      2.85 o
   5   1   2        1.80       -1.89      3.56 o
   6   1   2      243.98      255.74      5.32 o
   7   1   2      249.04      238.82      5.21 o
   8   1   2       48.03       42.91      5.18 o
   9   1   2        6.36       -2.55      6.40 o
  10   1   2      140.49      149.62      7.42 o
  11   1   2       51.56       35.23      6.47 o
  12   1   2      119.00      140.28      7.27 o
  13   1   2        0.36        0.36      7.40 o
  14   1   2        5.98       12.18      8.14 o
  15   1   2        0.42        4.87      8.43 o
  16   1   2        0.35        0.59     10.37 o
  17   1   2        0.02       -6.86     11.57 o
  18   1   2        0.08       -8.00     12.35 o
   0   2   2    18025.04    18400.35    117.21 o
   1   2   2        0.38        0.54      1.74 o
   2   2   2     3932.36     4078.03     45.02 o
   3   2   2     1058.36     1141.59     11.87 o
   4   2   2       20.90       19.20      4.09 o
   5   2   2      317.79      331.56      5.37 o
   6   2   2        1.35        6.63      3.33 o
   7   2   2       68.95       74.86      3.92 o
   8   2   2       21.57       18.73      4.17 o
   9   2   2      115.33      128.78      5.59 o
  10   2   2      126.00      137.41      7.64 o
  11   2   2       19.77       27.37      5.68 o
  12   2   2        0.79        1.08      7.18 o
  13   2   2        0.57       -6.80      8.75 o
  14   2   2        0.51       -0.92      9.26 o
  15   2   2        0.26       -9.76      9.76 o
  16   2   2        0.38        1.93     12.17 o
  17   2   2        0.09        9.65     12.41 o
  18   2   2        0.83        3.99     10.83 o
   1   3   2     2891.36     2952.97     22.69 o
   3   3   2     2817.63     2939.47     35.30 o
   4   3   2      240.81      254.98      4.37 o
   5   3   2        0.15        2.09      3.29 o
   6   3   2      172.77      186.06      4.86 o
   7   3   2      118.53      117.18      4.72 o
   8   3   2       59.40       70.62     11.59 o
   9   3   2       15.02       11.24      5.46 o
  10   3   2       29.09       31.79      6.63 o
  11   3   2       26.11        8.00      8.02 o
  12   3   2       22.73       32.48      6.49 o
  13   3   2        0.40        4.42      7.67 o
  14   3   2        0.01        8.62      8.22 o
  15   3   2        1.58       -0.30      8.94 o
  16   3   2        0.03       -2.48      9.48 o
  17   3   2        0.06        8.98     10.18 o
   0   4   2       94.23       93.52      3.73 o
   1   4   2       84.47       79.05      2.14 o
   2   4   2       43.62       43.38      2.08 o
   3   4   2        0.01        1.27      2.30 o
   5   4   2        3.77        5.51      3.75 o
   6   4   2       25.28       20.66      4.01 o
   7   4   2        2.02       -5.22      5.22 o
   8   4   2        9.93        7.50      5.07 o
   9   4   2       52.38       47.93      5.00 o
  10   4   2       69.35       72.63      5.63 o
  11   4   2        9.88        2.70      6.90 o
  12   4   2        7.54        9.09      9.70 o
  13   4   2        8.06        5.31      8.15 o
  14   4   2        0.13       -0.18      9.34 o
  15   4   2        0.00        1.27      9.88 o
  16   4   2        0.01       10.88     12.77 o
  17   4   2        0.99       -6.86     12.31 o
   1   5   2       45.06       51.02      2.28 o
   2   5   2      389.85      368.18      7.60 o
   3   5   2      752.93      797.63     12.52 o
   4   5   2      543.09      565.34     16.08 o
   5   5   2       12.29       10.45      3.73 o
   6   5   2       38.65       27.51      4.01 o
   7   5   2        2.05        6.18      4.60 o
   8   5   2      295.17      278.44      7.33 o
   9   5   2        0.91        2.22      5.58 o
  10   5   2        4.73        5.66      7.07 o
  11   5   2        1.95        7.63      7.14 o
  12   5   2       19.36       17.27      7.37 o
  13   5   2        1.26        1.33      9.39 o
  14   5   2        0.11        0.98      8.59 o
  15   5   2        0.08       -3.48     10.59 o
  16   5   2        2.11        2.40     12.30 o
  17   5   2        0.04        7.46     10.41 o
   0   6   2       81.22       72.36     10.30 o
   2   6   2      752.31      787.75     16.15 o
   3   6   2      412.90      406.96     10.83 o
   4   6   2      290.23      273.05     15.28 o
   5   6   2       91.69       86.90      6.46 o
   6   6   2        0.22        4.75      7.95 o
   7   6   2      207.87      165.24     11.91 o
   9   6   2       19.60       24.07     14.82 o
  10   6   2        1.86       -4.16     10.35 o
  11   6   2        2.94      -14.90     14.90 o
  12   6   2       13.28       -8.72     15.48 o
  13   6   2       11.93       17.71     10.68 o
  14   6   2        6.21       -5.88     26.75 o
  15   6   2        0.05       -7.28     22.51 o
  16   6   2        0.02       -2.27     16.45 o
   1   7   2        7.75        5.58      4.25 o
   2   7   2       81.10       80.67      5.46 o
   3   7   2       48.43       50.07      4.38 o
   4   7   2        2.14       -2.43      8.06 o
   5   7   2      140.86      156.42     13.11 o
   6   7   2      329.38      315.73     10.58 o
   7   7   2       40.29       31.04      7.68 o
   8   7   2      104.12       92.76      8.83 o
   9   7   2        0.58       10.42      7.22 o
  10   7   2        9.11       12.13     11.84 o
  11   7   2        3.54        2.05     10.21 o
  12   7   2        0.01       -0.11     12.86 o
  13   7   2        0.48       -5.21     14.33 o
  14   7   2        8.26       -9.76     15.54 o
  15   7   2        1.54       19.73     18.01 o
  16   7   2        0.12        8.80     16.87 o
   0   8   2      304.14      313.39     15.34 o
   1   8   2       10.06        8.14      5.15 o
   2   8   2        3.61        4.66      4.92 o
   3   8   2        0.77       -0.09      6.27 o
   4   8   2       29.80       20.81      6.90 o
   5   8   2        2.99      -10.20     10.20 o
   6   8   2      161.97      168.07      9.72 o
   7   8   2        0.20        1.29     10.41 o
   8   8   2       14.26       -4.21     11.11 o
   9   8   2        0.59      -11.32     11.32 o
  10   8   2       10.60        7.93     11.65 o
  11   8   2        0.20       -2.35     12.89 o
  12   8   2        2.13      -14.00     14.00 o
  13   8   2        0.70       -9.59     14.19 o
  14   8   2        0.59        3.65     15.27 o
  15   8   2        0.11       -7.92     17.47 o
   1   9   2       16.75       14.41      5.60 o
   2   9   2      110.36      117.55      8.83 o
   3   9   2        4.48        2.30      6.96 o
   4   9   2      138.66      127.94      9.23 o
   5   9   2      162.42      157.54     10.13 o
   6   9   2      240.48      233.86     10.94 o
   7   9   2       29.45        0.44     12.26 o
   8   9   2        0.60        1.70     11.53 o
   9   9   2        6.78       19.48      9.82 o
  10   9   2        0.32       13.60      9.95 o
  11   9   2        8.03        2.53     12.83 o
  12   9   2        0.00       -8.81     14.79 o
  13   9   2        0.01        2.90     15.58 o
  14   9   2        0.31       -8.51     16.66 o
  15   9   2        0.50        4.32     14.59 o
   0  10   2        0.01        2.11     15.48 o
   1  10   2       73.40       75.12      6.14 o
   2  10   2       17.47       13.64      6.86 o
   3  10   2       35.15       40.81      7.59 o
   4  10   2       92.40       91.19      9.01 o
   5  10   2       75.04       81.32     23.85 o
   6  10   2        1.49       12.27     11.85 o
   7  10   2        6.55       -2.00     12.23 o
   8  10   2        0.21      -14.04     20.58 o
   9  10   2        0.29       -2.22     15.88 o
  10  10   2        0.38        0.13     13.77 o
  11  10   2        0.01       -9.91     14.26 o
  12  10   2        0.05       12.68     12.11 o
  13  10   2        0.52       -2.80     18.25 o
  14  10   2        0.33        7.51     16.92 o
   1  11   2        0.51       -5.37      7.88 o
   2  11   2        0.38        6.72      6.98 o
   3  11   2        7.16       -8.60      8.60 o
   4  11   2        6.43       -6.53     11.91 o
   5  11   2       19.57       19.88     13.35 o
   6  11   2       30.74       23.48     26.20 o
   7  11   2        0.16       -5.60     11.77 o
   8  11   2       13.53        4.75     13.71 o
   9  11   2        0.10        8.83     10.31 o
  10  11   2        6.83       -2.30     12.32 o
  11  11   2        0.30      -11.20     14.85 o
  12  11   2        0.00       10.53     13.02 o
  13  11   2        0.12       11.81     13.62 o
   0  12   2       26.87       20.00      9.03 o
   1  12   2        3.37        1.34      6.89 o
   2  12   2        0.32       -2.41      9.10 o
   3  12   2       11.90       18.82      6.81 o
   4  12   2        7.45       13.70     10.28 o
   5  12   2        8.30       -7.11     13.49 o
   6  12   2        6.77        8.12     10.94 o
   7  12   2        0.49       -3.23     14.31 o
   8  12   2        5.05       16.56     11.34 o
   9  12   2        6.62       16.79     13.83 o
  10  12   2        2.02       -9.84     19.54 o
  11  12   2        0.03       -3.78     16.29 o
  12  12   2        0.27       20.05     18.73 o
   1  13   2       10.91      -10.03     10.03 o
   2  13   2        0.03       -9.60     14.97 o
   3  13   2        3.49      -14.11     15.54 o
   4  13   2        3.01      -13.88     13.88 o
   5  13   2        3.00       -5.41     13.76 o
   6  13   2        0.03      -11.84     13.97 o
   7  13   2        9.29        8.81     14.54 o
   8  13   2        8.52        7.88     13.18 o
   9  13   2        0.01        6.05     16.45 o
  10  13   2        0.29       -1.24     13.39 o
   0  14   2        0.25       17.59     11.06 o
   1  14   2        0.60       10.54      9.20 o
   2  14   2        6.51       -4.06     10.79 o
   3  14   2        4.08        6.16      8.78 o
   4  14   2        0.90       -2.93     14.69 o
   5  14   2        0.19      -14.53     16.11 o
   6  14   2        2.72       -2.06     12.59 o
   7  14   2        3.88      -11.05     25.96 o
   8  14   2        1.45       -7.08     15.96 o
   9  14   2        0.32      -18.73     18.73 o
  10  14   2        0.71        5.80     16.78 o
   1  15   2        0.31        7.91      9.86 o
   2  15   2        0.30      -11.49     11.49 o
   3  15   2        0.06        7.52     11.63 o
   4  15   2        0.41        3.30     15.82 o
   5  15   2        0.04        2.51     16.75 o
   6  15   2        0.41      -10.01     16.20 o
   7  15   2        2.21       -8.62     16.38 o
   8  15   2        0.00       22.21     14.26 o
   0  16   2        0.19      -10.89     17.41 o
   1  16   2        0.04       12.49     11.57 o
   2  16   2        1.19       -1.26     12.73 o
   3  16   2        1.17        4.21     11.25 o
   4  16   2        3.78       11.13     13.70 o
   5  16   2        0.29      -17.99     17.99 o
   1   1   3       48.14       39.97      1.98 o
   2   1   3       64.92       70.17      2.39 o
   3   1   3     1268.11     1149.12     15.64 o
   5   1   3     1178.21     1300.85     12.03 o
   6   1   3      103.43       97.93     10.18 o
   7   1   3      494.80      515.28      9.75 o
   8   1   3      114.73      108.41      6.86 o
   9   1   3      105.27       99.32     11.85 o
  10   1   3       99.11      104.17      8.17 o
  11   1   3        0.03        0.00      8.37 o
  12   1   3        5.07       21.71      8.90 o
  13   1   3        1.67        5.28     11.38 o
  14   1   3        3.94       -0.38     13.41 o
  15   1   3        1.50       -3.86     13.41 o
  16   1   3        0.17       36.24     27.89 o
  17   1   3        0.04       23.09     10.75 o
  18   1   3        0.12       -8.44     17.54 o
   0   2   3      138.97      136.30      3.86 o
   2   2   3     1258.36     1295.77      9.22 o
   3   2   3      765.84      867.10     11.59 o
   4   2   3     3183.09     3075.18     30.26 o
   5   2   3      465.47      536.71     12.97 o
   6   2   3      789.00      775.04     10.93 o
   7   2   3      130.50      136.33      6.56 o
   8   2   3       70.03       60.60      6.45 o
   9   2   3       51.61       56.55      9.18 o
  10   2   3        3.52       15.10     10.90 o
  11   2   3       25.55       24.95      7.86 o
  12   2   3        3.48        5.84      8.63 o
  13   2   3        3.44       -1.17      9.87 o
  14   2   3        0.45       -7.49     13.73 o
  15   2   3        0.73      -11.16     20.90 o
  16   2   3        0.17        8.32     12.47 o
  17   2   3        0.31       -3.03     15.65 o
   1   3   3      856.12      882.05      5.94 o
   2   3   3       55.36       57.79      3.85 o
   3   3   3     2691.04     2772.05     26.82 o
   4   3   3       71.38       62.87      4.42 o
   5   3   3       14.21       13.25      5.14 o
   6   3   3      589.98      615.93     10.32 o
   7   3   3      222.27      216.32      7.97 o
   8   3   3       57.92       47.51     11.24 o
   9   3   3        2.55        4.33      8.45 o
  10   3   3        4.35        6.11      7.57 o
  11   3   3        2.41        0.82     10.00 o
  12   3   3        3.82       13.81      7.54 o
  13   3   3        0.10       -0.97     12.15 o
  14   3   3        0.11      -13.20     13.20 o
  15   3   3        0.02        1.31     14.11 o
  16   3   3        0.78       14.55     12.32 o
  17   3   3        0.12       -0.10     16.70 o
   0   4   3     2348.28     2396.78     17.09 o
   1   4   3      575.75      577.29     10.01 o
   2   4   3       96.37       92.42      3.26 o
   3   4   3      778.43      923.21     20.57 o
   4   4   3     1499.47     1543.41     39.46 o
   5   4   3      445.70      458.34     11.39 o
   6   4   3      796.95      776.82     20.98 o
   7   4   3      127.76      120.21      7.06 o
   8   4   3       39.64       38.68      6.83 o
   9   4   3       32.84       34.62      6.73 o
  10   4   3       31.20       12.30      8.47 o
  11   4   3        0.60        7.59      8.17 o
  12   4   3        3.33        2.03     20.48 o
  13   4   3        3.36      -13.18     13.18 o
  14   4   3        0.33      -19.30     19.30 o
  15   4   3        0.78        3.57     11.68 o
  16   4   3        0.00        2.16     15.56 o
  17   4   3        1.69      -17.96     17.96 o
   1   5   3      358.56      384.60      8.33 o
   2   5   3     1555.47     1576.93     26.96 o
   3   5   3      627.30      692.58      7.26 o
   4   5   3       10.13       11.42      5.28 o
   5   5   3      173.73      185.02      7.01 o
   6   5   3       48.27       51.67      5.96 o
   7   5   3      335.19      309.17      9.87 o
   8   5   3       21.80       20.84      8.14 o
   9   5   3        8.86       19.42     16.43 o
  10   5   3        5.63        2.63     10.06 o
  11   5   3        9.57       25.63      7.92 o
  12   5   3        1.32       -5.91     12.76 o
  13   5   3        1.87        1.57     12.21 o
  14   5   3        0.03      -13.63     13.63 o
  15   5   3        0.21      -15.11     15.11 o
  16   5   3        0.00       12.16     15.54 o
  17   5   3        0.00       -9.14     17.93 o
   0   6   3      878.17      869.40     16.34 o
   1   6   3      241.25      273.66     12.55 o
   2   6   3       22.20       22.57      5.04 o
   3   6   3      130.90      146.45     12.41 o
   4   6   3        2.25      -10.84     10.84 o
   5   6   3       34.28       22.99      8.05 o
   6   6   3       24.30       38.45      8.57 o
   7   6   3        9.49       29.05      8.84 o
   8   6   3        6.35       15.26      9.32 o
   9   6   3        1.27       11.12     12.23 o
  10   6   3       22.08       26.61     11.12 o
  11   6   3        1.02        7.13     16.22 o
  12   6   3        1.27      -13.59     16.85 o
  13   6   3        0.00       -2.47     19.20 o
  14   6   3        0.34      -19.64     19.64 o
  15   6   3        0.18      -13.03     21.75 o
  16   6   3        0.05        6.26     21.95 o
   1   7   3       50.11       65.13      7.81 o
   2   7   3        0.57       -7.63      7.63 o
   3   7   3       24.14       13.62     20.32 o
   4   7   3       10.35        4.42     10.08 o
   5   7   3       58.07       39.24     10.08 o
   6   7   3       18.62       26.85     10.16 o
   7   7   3       80.03       82.27     11.99 o
   8   7   3        0.01       -0.84     13.75 o
   9   7   3       19.24       38.13     11.67 o
  10   7   3        1.36       11.95     16.18 o
  11   7   3        0.55        2.15     16.38 o
  12   7   3        4.36       23.83     13.51 o
  13   7   3        2.07       15.50     19.20 o
  14   7   3        0.35       26.53     14.82 o
  15   7   3        0.39       15.06     23.27 o
  16   7   3        0.52       34.14     15.30 o
   0   8   3      184.00      167.78     11.99 o
   1   8   3        0.14       -8.77      8.77 o
   2   8   3       43.25       60.68     10.38 o
   3   8   3      134.16      139.60      7.91 o
   4   8   3      361.22      379.46     16.10 o
   5   8   3        0.65        3.79     13.94 o
   6   8   3        2.66        1.20     10.08 o
   7   8   3       23.84       16.73     11.00 o
   8   8   3        4.56       25.30      9.72 o
   9   8   3       47.20       57.89     12.07 o
  10   8   3        1.45       -5.34     16.34 o
  11   8   3        0.53      -17.77     17.77 o
  12   8   3        0.16       -6.18     18.96 o
  13   8   3        0.03        0.68     13.83 o
  14   8   3        0.07       11.71     21.59 o
  15   8   3        0.05      -25.42     25.42 o
   1   9   3       52.16       61.55      7.25 o
   2   9   3       16.88       12.81      7.62 o
   3   9   3        3.02       13.98      7.71 o
   4   9   3       55.43       48.89     11.43 o
   5   9   3       63.46       48.29     12.47 o
   6   9   3       95.08       85.02     12.71 o
   7   9   3        7.68        7.53     15.14 o
   8   9   3        0.80       -2.99     17.41 o
   9   9   3       13.08      -17.97     17.97 o
  10   9   3        1.30      -18.89     18.89 o
  11   9   3        1.79       14.70     17.49 o
  12   9   3        0.09      -19.88     19.88 o
  13   9   3        0.80      -22.03     22.03 o
  14   9   3        1.78        7.69     21.28 o
  15   9   3        0.43       16.49     25.10 o
   0  10   3      141.19      162.44     13.55 o
   1  10   3        7.38       -9.13     12.25 o
   2  10   3        6.87        0.95     10.64 o
   3  10   3       23.46       42.35     12.13 o
   4  10   3        2.30        5.38     15.78 o
   5  10   3       43.10       41.91     12.59 o
   6  10   3       10.51       21.00     11.36 o
   7  10   3       10.31       31.36     11.36 o
   8  10   3        0.39      -18.81     18.81 o
   9  10   3        3.97        1.16     18.17 o
  10  10   3        0.12        4.90     17.97 o
  11  10   3        3.34       -6.53     20.36 o
  12  10   3        0.04       15.38     21.36 o
  13  10   3        0.06        4.54     21.87 o
  14  10   3        0.05       12.99     24.94 o
   1  11   3        2.97       -7.76     24.50 o
   2  11   3        4.21        0.73     11.18 o
   3  11   3       29.92       14.75     11.57 o
   4  11   3       10.06        3.98     16.45 o
   5  11   3       13.51      -12.35     18.37 o
   6  11   3       32.43       17.73     13.11 o
   7  11   3        0.04        5.06     11.99 o
   8  11   3        0.87       24.26     12.39 o
   9  11   3        0.03      -21.67     21.67 o
  10  11   3        0.45      -20.72     20.72 o
  11  11   3        2.74      -23.51     23.51 o
  12  11   3        0.10       -5.98     21.08 o
  13  11   3        0.36      -26.34     26.34 o
   0  12   3       16.47       30.00     12.59 o
   1  12   3        7.42        6.19     10.22 o
   2  12   3        3.72        0.80     10.06 o
   3  12   3        4.75      -12.36     12.36 o
   4  12   3       50.43       31.91     13.98 o
   5  12   3        3.20       12.51     13.19 o
   6  12   3        2.68       14.14     18.05 o
   7  12   3        4.36        0.00     19.04 o
   8  12   3       11.74      -22.43     22.43 o
   9  12   3        0.09       13.55     14.86 o
  10  12   3        0.09        9.96     21.00 o
  11  12   3        0.06      -21.75     21.75 o
  12  12   3        0.57       -1.59     25.50 o
   1  13   3        1.49       -7.00     13.96 o
   2  13   3        9.39        2.95     13.49 o
   3  13   3        0.75       10.87     13.73 o
   4  13   3        0.48       20.04     12.67 o
   5  13   3        2.18       -2.51     14.14 o
   6  13   3        5.49      -21.59     21.59 o
   7  13   3        8.77      -12.07     22.39 o
   8  13   3        3.88       -9.80     21.36 o
   9  13   3        0.03        8.77     20.60 o
  10  13   3        0.00       -9.20     24.06 o
  11  13   3        0.07      -27.85     27.85 o
   0  14   3        0.34       -1.27     21.44 o
   1  14   3        4.20       -1.36     15.42 o
   2  14   3       14.32      -16.13     16.13 o
   3  14   3        0.87       -4.19     15.74 o
   4  14   3        1.99      -21.79     21.79 o
   5  14   3        0.19        5.50     20.88 o
   6  14   3        0.70      -22.23     22.23 o
   7  14   3        0.80       20.44     21.87 o
   8  14   3        2.56       -3.03     23.71 o
   9  14   3        0.62       15.02     15.86 o
  10  14   3        0.41        8.25     24.22 o
   1  15   3        0.43        6.53     16.87 o
   2  15   3        2.71        4.10     16.44 o
   3  15   3        0.05        2.21     15.39 o
   4  15   3        0.02       -1.47     22.03 o
   5  15   3        0.14       14.98     20.64 o
   6  15   3        1.54        6.14     21.55 o
   7  15   3        0.97        4.78     23.15 o
   8  15   3        1.71      -28.05     28.05 o
   0  16   3       12.15       21.87     25.18 o
   1  16   3        0.01      -15.05     18.31 o
   2  16   3        0.01       -3.75     17.78 o
   3  16   3        0.14      -21.40     25.18 o
   4  16   3        1.20      -11.20     23.43 o
   5  16   3        0.00      -26.57     26.57 o
   0   0   4    15903.96    14958.91     51.76 o
   1   0   4     4944.48     4455.94     87.71 o
   2   0   4     6389.68     5870.58     88.99 o
   3   0   4       45.38       41.37      3.28 o
   4   0   4     2121.76     2174.15     22.03 o
   5   0   4      348.56      324.83      9.84 o
   6   0   4       18.74       20.36      6.26 o
   7   0   4        4.65       -5.34      9.48 o
   8   0   4      143.80      156.78      9.92 o
   9   0   4      239.99      229.29     13.15 o
  10   0   4      290.15      332.92     15.38 o
  11   0   4       10.58       10.44     14.46 o
  13   0   4        4.21      -11.75     18.37 o
  14   0   4        0.03       14.70     11.55 o
  15   0   4        1.17       10.32     18.53 o
  16   0   4        1.74       22.55     14.78 o
  17   0   4        0.58       -1.55     19.48 o
  18   0   4        0.24      -25.14     25.14 o
   1   1   4       63.43       62.26      2.31 o
   2   1   4     7726.30     7262.28     29.53 o
   3   1   4      264.78      240.64      4.76 o
   4   1   4      649.62      565.97      7.86 o
   5   1   4      714.48      741.17     21.24 o
   6   1   4      679.53      718.27     15.74 o
   7   1   4       26.73       28.58     10.42 o
   8   1   4       38.81       32.91      5.92 o
   9   1   4        2.65        2.95     19.58 o
  10   1   4       25.19       12.70      8.20 o
  11   1   4        5.37       -7.06     10.14 o
  12   1   4       22.73       28.52      8.09 o
  13   1   4        4.13        0.79     12.33 o
  14   1   4        0.04        8.72     12.48 o
  15   1   4        0.43        1.56     13.81 o
  16   1   4        0.00       -1.71     14.86 o
  17   1   4        0.05        5.49     34.30 o
   0   2   4    15548.29    15113.77    213.20 o
   1   2   4     1726.93     1878.53     17.68 o
   2   2   4     1276.87     1275.45     11.65 o
   3   2   4       45.66       48.92      2.67 o
   4   2   4       47.94       40.09      4.08 o
   5   2   4       62.48       63.95      4.76 o
   6   2   4      332.09      322.22     18.25 o
   7   2   4       19.92       24.03      4.96 o
   8   2   4       92.20       75.54      6.90 o
   9   2   4       65.30       67.78      6.90 o
  10   2   4       80.48       69.27      8.10 o
  11   2   4        3.53        8.47     10.59 o
  12   2   4        3.75       -1.22     11.20 o
  13   2   4        7.58       14.35      8.31 o
  14   2   4        0.67        1.64     16.14 o
  15   2   4        0.62       17.35     11.14 o
  16   2   4        0.28        7.22     14.07 o
  17   2   4        0.77       13.27     16.18 o
   1   3   4      494.97      471.18      4.79 o
   2   3   4        0.22        0.50      3.67 o
   3   3   4      890.71      904.49      7.00 o
   4   3   4      177.26      174.43      5.78 o
   5   3   4       10.84        4.16      4.86 o
   6   3   4      609.89      555.51     10.28 o
   7   3   4        0.31       -0.66      7.97 o
   8   3   4      228.85      247.22      9.18 o
   9   3   4        0.28       -7.63     11.49 o
  10   3   4        0.65       -2.05     11.97 o
  11   3   4        5.27       -1.42      8.49 o
  12   3   4        4.02      -15.08     22.71 o
  13   3   4        2.83       -2.72     11.39 o
  14   3   4        2.96        3.54     13.06 o
  15   3   4        0.79        0.13     14.62 o
  16   3   4        0.23       -3.32     15.69 o
  17   3   4        0.35       -2.43     15.97 o
   0   4   4       59.43       51.23      4.07 o
   1   4   4       68.88       76.06      3.15 o
   2   4   4       69.36       73.10      3.24 o
   3   4   4        2.58        0.69      4.03 o
   4   4   4       97.66      115.48      8.98 o
   5   4   4       19.66       26.03      4.85 o
   6   4   4       84.90       90.92      6.05 o
   7   4   4        0.02        5.59      7.11 o
   8   4   4       83.78       90.99      7.89 o
   9   4   4       11.45       -2.48      9.12 o
  10   4   4        2.30       -4.43     15.48 o
  11   4   4       27.31       24.03      8.40 o
  12   4   4        0.85       20.48     13.29 o
  13   4   4        0.45      -21.71     21.71 o
  14   4   4        0.04        2.45     13.38 o
  15   4   4        0.04       -8.62     13.72 o
  16   4   4        0.24       14.69     14.27 o
  17   4   4        0.41       11.63     13.63 o
   1   5   4       38.35       39.71      3.25 o
   2   5   4      131.84      151.16      4.30 o
   3   5   4      291.76      325.16      5.64 o
   4   5   4      122.19      120.59      6.06 o
   5   5   4       28.72       33.18      5.25 o
   6   5   4      124.40      118.74      7.16 o
   7   5   4       78.78       68.33     10.04 o
   8   5   4        9.63       14.35      7.18 o
   9   5   4       17.35       10.96      7.95 o
  10   5   4       15.39       -8.83     11.03 o
  11   5   4        3.64       -0.40     10.96 o
  12   5   4        1.58       -0.22     13.03 o
  13   5   4        0.68       -6.06     12.75 o
  14   5   4        0.14       -8.82     23.87 o
  15   5   4        1.13        1.04     14.21 o
  16   5   4        0.05        1.07     15.65 o
  17   5   4        0.25      -19.76     19.76 o
   0   6   4       59.73       63.67      8.01 o
   1   6   4      110.32      110.12      6.26 o
   2   6   4      493.49      525.82     27.23 o
   3   6   4       20.56       15.02      6.69 o
   4   6   4       68.17       76.70      8.49 o
   5   6   4       12.65        3.43      8.25 o
   6   6   4      162.33      182.56     12.03 o
   7   6   4       48.89       60.56      9.76 o
   8   6   4       70.66       55.94     10.96 o
   9   6   4       19.17        9.64     15.18 o
  10   6   4        7.01       12.43     15.94 o
  11   6   4        0.17       17.73     10.52 o
  12   6   4        0.04      -18.13     18.13 o
  13   6   4        1.96        6.18     18.37 o
  14   6   4        0.42      -12.07     20.88 o
  15   6   4        0.39      -11.63     20.64 o
  16   6   4        1.14      -14.14     25.06 o
   1   7   4        5.41        8.43      6.09 o
   2   7   4      455.44      471.41     12.19 o
   3   7   4       92.92       90.71      7.75 o
   4   7   4       16.35       12.11      8.41 o
   5   7   4      331.91      310.45     14.86 o
   6   7   4       87.22      104.31     11.79 o
   7   7   4       16.19       26.97      9.56 o
   8   7   4       24.79       42.63     10.44 o
   9   7   4        9.61       15.54     10.92 o
  10   7   4       14.60       14.26     16.06 o
  11   7   4        0.27      -16.57     17.01 o
  12   7   4        0.11       -3.59     19.32 o
  13   7   4        0.13      -19.40     20.40 o
  15   7   4        0.48       -3.03     22.07 o
  16   7   4        0.40       29.28     16.18 o
   0   8   4       43.16       37.17      9.60 o
   1   8   4       92.80       85.60      7.21 o
   2   8   4        0.11       -2.60      8.66 o
   3   8   4        0.75        3.48      8.30 o
   4   8   4      455.32      428.07     17.37 o
   5   8   4       91.49      102.47     11.63 o
   6   8   4      112.02      122.44     12.87 o
   7   8   4       32.44       15.86     15.98 o
   8   8   4        1.80      -16.30     16.30 o
   9   8   4        0.70       -3.03     15.58 o
  10   8   4        0.97        9.80     16.57 o
  12   8   4        0.00       13.90     18.81 o
  13   8   4        0.00       12.23     20.16 o
  14   8   4        1.95       13.19     19.80 o
  15   8   4        0.41        1.59     21.55 o
   1   9   4        5.47       13.08      7.79 o
   2   9   4       62.16       67.62     13.53 o
   3   9   4        3.26        4.40      7.88 o
   4   9   4       26.77        9.04     15.74 o
   5   9   4       21.21       28.45     11.04 o
   6   9   4        1.63       14.54     15.54 o
   7   9   4        1.98        2.87     17.25 o
   8   9   4       17.71        9.20     18.33 o
   9   9   4        0.08       -1.08     17.29 o
  10   9   4        0.21        8.17     17.45 o
  11   9   4        0.36        6.26     18.33 o
  12   9   4        1.71       35.54     13.90 o
  13   9   4        0.45        8.61     21.12 o
  14   9   4        0.18       19.24     15.90 o
  15   9   4        0.03      -25.42     25.42 o
   0  10   4       46.74       67.73     11.63 o
   1  10   4        4.11        3.73     10.01 o
   2  10   4        7.39       13.11     15.42 o
   3  10   4       65.85       66.49     17.65 o
   4  10   4       77.86       64.62     13.03 o
   5  10   4       37.35       44.38     11.83 o
   6  10   4       25.58       14.98     16.89 o
   7  10   4       32.68       10.52     19.24 o
   8  10   4        7.68       10.00     18.77 o
   9  10   4        0.02       -4.74     16.69 o
  10  10   4        2.03      -21.16     21.16 o
  11  10   4        1.07      -20.04     20.04 o
  12  10   4        0.94       11.39     15.90 o
  13  10   4        0.02       -7.61     24.78 o
  14  10   4        0.11      -21.12     24.14 o
   1  11   4        6.04       17.03     10.56 o
   2  11   4        0.37        4.73      9.33 o
   3  11   4       85.08       79.70     10.14 o
   4  11   4        6.51       19.84     12.31 o
   5  11   4       14.15       16.85     17.81 o
   6  11   4        3.40      -17.57     19.84 o
   7  11   4        2.03        6.89     18.05 o
   8  11   4        2.03       13.31     18.21 o
   9  11   4        0.40        3.82     19.88 o
  10  11   4        2.34      -14.86     20.96 o
  11  11   4        0.02       -1.43     20.40 o
  12  11   4        0.95      -21.28     23.15 o
  13  11   4        0.17      -24.14     24.14 o
   0  12   4        0.07        6.37     16.26 o
   1  12   4        2.47       14.48     12.50 o
   2  12   4        0.35       -7.92     11.60 o
   3  12   4        0.51       16.50     10.29 o
   4  12   4        2.92       -5.62     17.69 o
   5  12   4        0.01      -18.57     18.93 o
   6  12   4        0.01       22.27     15.98 o
   7  12   4       12.34      -17.57     20.80 o
   8  12   4        1.47       -7.89     20.12 o
   9  12   4        0.19        0.00     20.56 o
  10  12   4        1.80        5.82     21.55 o
  11  12   4        0.11       25.30     14.86 o
  12  12   4        0.17        6.49     21.63 o
   1  13   4        8.49        8.63     13.15 o
   2  13   4        0.53       -6.94     14.24 o
   3  13   4        0.13       13.83     10.75 o
   4  13   4        0.54       22.95     13.35 o
   5  13   4       13.28       17.85     14.78 o
   6  13   4        0.15       11.87     24.46 o
   7  13   4       13.14       41.04     14.70 o
   8  13   4        0.64      -24.70     24.70 o
   9  13   4        0.11       38.05     15.14 o
  10  13   4        1.43       -4.70     23.47 o
  11  13   4        0.00       11.51     23.87 o
   0  14   4        0.12       -2.59     20.36 o
   1  14   4        3.33      -25.50     25.50 o
   2  14   4        4.88        1.96     14.40 o
   3  14   4        3.80        0.98     15.30 o
   4  14   4        0.93        5.46     21.79 o
   5  14   4        1.80        4.18     22.55 o
   6  14   4        0.78      -18.73     24.90 o
   7  14   4        3.74       23.07     16.14 o
   8  14   4        0.02      -24.90     24.90 o
   9  14   4        1.52      -11.28     24.26 o
   1  15   4        0.86        1.38     16.78 o
   2  15   4        0.20       11.43     12.85 o
   3  15   4        5.94      -16.07     16.07 o
   4  15   4        0.01       19.40     22.27 o
   5  15   4        1.13       17.53     16.61 o
   6  15   4        0.09       -6.26     30.32 o
   7  15   4        0.98      -26.57     26.57 o
   8  15   4        0.19       10.04     17.49 o
   0  16   4        6.76       23.59     24.22 o
   1  16   4        0.39       18.12     17.47 o
   2  16   4        0.03      -28.59     28.59 o
   3  16   4        2.36      -12.15     17.33 o
   4  16   4        0.00       -6.49     24.70 o
   5  16   4        0.16       31.59     19.76 o
   1   1   5      894.59      894.59      5.64 o
   2   1   5     4560.21     4195.13     31.47 o
   3   1   5     3313.89     3305.60     21.70 o
   4   1   5      273.97      268.94      6.23 o
   5   1   5     1423.14     1422.14     25.10 o
   6   1   5      434.59      437.48     10.42 o
   7   1   5       23.98       30.39      7.71 o
   8   1   5        0.28        8.31      7.31 o
   9   1   5       21.89       16.60      6.46 o
  10   1   5       43.77       43.67      7.18 o
  11   1   5        3.51        7.91      9.97 o
  12   1   5        0.27       -8.38     11.01 o
  13   1   5        3.46       -4.29     12.25 o
  14   1   5        1.73       -0.12     16.73 o
  15   1   5        0.27       -7.17     13.80 o
  16   1   5        0.07       -3.59     20.02 o
  17   1   5        0.02      -16.61     16.61 o
   1   2   5      861.02      917.42      8.54 o
   4   2   5      152.04      142.33      5.39 o
   5   2   5      277.17      299.06     21.40 o
   6   2   5      282.04      260.21      7.75 o
   7   2   5       26.12       40.49      5.48 o
   8   2   5        0.18      -12.80     14.36 o
   9   2   5        6.20       -1.18     10.26 o
  10   2   5        9.26        3.32      7.55 o
  11   2   5       10.75       10.83     24.00 o
  12   2   5        0.91       21.89      9.00 o
  13   2   5        0.02      -12.77     12.77 o
  14   2   5        0.93        6.65     12.64 o
  15   2   5        3.15        3.08     11.71 o
  16   2   5        0.48       -8.63     16.28 o
  17   2   5        0.25      -16.42     16.42 o
   1   3   5      196.67      212.65      3.78 o
   2   3   5      163.56      158.63      5.84 o
   3   3   5      177.11      167.99      3.88 o
   4   3   5        9.94       10.56      7.25 o
   5   3   5      121.01      107.10      5.69 o
   6   3   5      296.16      294.62      8.24 o
   7   3   5        7.24        7.82      5.80 o
   8   3   5      284.50      282.84      9.56 o
   9   3   5        0.03        8.73      6.15 o
  10   3   5        3.85       15.36      6.45 o
  11   3   5        8.38        4.66     10.28 o
  12   3   5        7.98        0.72     16.89 o
  13   3   5        0.15      -12.63     12.63 o
  14   3   5        2.03       -6.57     11.08 o
  15   3   5        1.19        1.25     11.38 o
  16   3   5        0.52      -25.07     35.16 o
  17   3   5        0.01       -5.86     21.85 o
   0   4   5       86.96       88.03      4.67 o
   1   4   5     1032.65     1115.41      8.85 o
   2   4   5      372.08      353.18      6.27 o
   4   4   5      837.45      807.14     30.64 o
   5   4   5       84.00       91.90      5.82 o
   6   4   5       10.38       -3.75      7.55 o
   7   4   5       10.37       15.93      5.57 o
   8   4   5       32.67       20.76      8.45 o
   9   4   5       20.37       23.31     11.12 o
  10   4   5       22.76       23.41      7.16 o
  11   4   5        0.17       -0.81     10.83 o
  12   4   5        2.61        3.63     11.24 o
  13   4   5        0.14        4.50     12.62 o
  14   4   5        1.53       15.14     13.14 o
  15   4   5        0.01        6.20     13.94 o
  16   4   5        0.07      -12.58     12.58 o
  17   4   5        0.06       12.97     16.34 o
   1   5   5      446.37      436.33      8.11 o
   2   5   5      200.58      196.81      4.63 o
   3   5   5      462.47      510.96      6.78 o
   4   5   5       20.68       29.12      5.00 o
   5   5   5      159.37      144.68     12.01 o
   6   5   5        0.50       10.94      5.75 o
   7   5   5       20.37       36.92     14.98 o
   8   5   5        7.18       -9.21      9.21 o
   9   5   5        0.38       -1.26      9.83 o
  10   5   5       27.82        7.99      9.34 o
  11   5   5        9.33        4.72     11.58 o
  12   5   5        1.11       -8.19     11.85 o
  13   5   5        1.72       -6.01     15.58 o
  14   5   5        0.28        6.33     13.79 o
  15   5   5        0.09       10.72     14.13 o
  16   5   5        1.31        7.24     15.36 o
  17   5   5        0.51       15.75     16.92 o
   0   6   5      394.07      409.30     13.03 o
   1   6   5       14.52       20.38     10.14 o
   2   6   5      368.12      359.08     21.63 o
   3   6   5      267.21      250.19     12.43 o
   4   6   5       15.15       26.30      7.33 o
   5   6   5        6.35       20.24      7.89 o
   6   6   5       47.18       43.11      9.68 o
   7   6   5      114.68       95.86     11.47 o
   8   6   5       24.55       11.47     14.10 o
   9   6   5       79.56       70.12     11.99 o
  10   6   5        2.23       -5.82     15.82 o
  11   6   5        0.82       -8.45     16.53 o
  12   6   5        0.70       11.51     16.81 o
  13   6   5        0.44       -4.98     19.16 o
  14   6   5        0.02       -2.71     21.16 o
  15   6   5        0.09        4.38     21.40 o
  16   6   5        0.32        7.93     23.87 o
   1   7   5      103.58      112.99      6.87 o
   2   7   5      107.53      110.12      7.32 o
   3   7   5       11.84       11.24      5.93 o
   4   7   5        0.89       -8.73     12.27 o
   5   7   5       30.57       24.94      9.60 o
   6   7   5       23.82       24.82      9.64 o
   7   7   5        8.69       24.62      9.60 o
   8   7   5       50.39       57.97     11.71 o
   9   7   5       23.40       17.21     11.71 o
  10   7   5        4.95       16.02     11.12 o
  11   7   5        0.42      -16.65     16.65 o
  12   7   5        0.27       -3.63     18.61 o
  13   7   5        0.32       10.48     20.36 o
  14   7   5        0.59       13.43     14.90 o
  15   7   5        0.31        7.61     20.40 o
  16   7   5        0.73      -25.46     25.46 o
   0   8   5       97.85      110.44     10.88 o
   1   8   5        0.40        5.44      8.87 o
   2   8   5        0.41       -5.11      8.80 o
   3   8   5        3.23        0.31      8.51 o
   4   8   5       40.30       28.89     11.16 o
   5   8   5        1.96       -7.13     14.42 o
   6   8   5        1.25        2.51     13.59 o
   7   8   5        0.06      -14.34     15.26 o
   8   8   5        3.21      -16.18     16.18 o
   9   8   5        1.76        0.00     15.50 o
  10   8   5        0.17        8.84     16.73 o
  11   8   5        0.16        5.94     18.37 o
  12   8   5        1.42      -20.76     20.76 o
  13   8   5        0.18       17.89     14.34 o
  14   8   5        0.42        7.41     20.12 o
  15   8   5        0.21      -15.90     22.47 o
   1   9   5        7.66       11.22      9.49 o
   2   9   5       17.09        3.47      8.43 o
   3   9   5        7.79        6.40      8.04 o
   4   9   5       11.48       24.26      9.36 o
   5   9   5       11.50        4.38     15.30 o
   6   9   5       60.38       54.94     11.95 o
   7   9   5        1.79       10.76     14.90 o
   8   9   5        2.42        5.18     17.05 o
   9   9   5       16.29       24.90     11.87 o
  10   9   5        3.09       31.36     11.83 o
  11   9   5        7.16       15.18     13.23 o
  12   9   5        0.61       21.67     14.22 o
  13   9   5        0.01      -21.75     23.71 o
  14   9   5        1.66        6.22     21.75 o
  15   9   5        0.32       -1.67     22.99 o
   0  10   5       55.99       61.68     11.32 o
   1  10   5       34.42       26.78     11.71 o
   2  10   5        1.15       -8.54     10.25 o
   3  10   5        1.71        4.17      9.09 o
   4  10   5       10.16       -7.45     15.38 o
   5  10   5        3.32       18.37     11.24 o
   6  10   5        0.81      -13.15     18.17 o
   7  10   5        1.16        1.08     16.57 o
   8  10   5        5.27       12.95     12.87 o
   9  10   5        1.03       -5.98     18.77 o
  10  10   5        0.24       14.58     13.35 o
  11  10   5        2.89      -21.95     21.95 o
  12  10   5        0.18      -21.32     21.32 o
  13  10   5        0.89       -3.07     23.71 o
  14  10   5        0.12      -26.30     26.30 o
   1  11   5        6.53       -4.14      9.76 o
   2  11   5        1.91      -10.15     14.20 o
   3  11   5        0.80       -4.36     11.53 o
   4  11   5       26.62        6.18     17.29 o
   5  11   5        4.11      -19.08     19.08 o
   6  11   5       19.78       28.29     12.19 o
   7  11   5        1.25        0.00     17.57 o
   8  11   5        0.12        6.14     19.60 o
   9  11   5        0.64      -18.21     18.21 o
  10  11   5        0.00       -1.35     19.72 o
  11  11   5        2.42      -24.98     24.98 o
  12  11   5        1.09      -18.41     24.34 o
  13  11   5        0.00      -26.81     26.81 o
   0  12   5       18.24       18.25     18.37 o
   1  12   5       10.53       19.98     12.11 o
   2  12   5        0.43       11.84      9.79 o
   3  12   5        0.52      -13.11     13.11 o
   4  12   5       26.93       22.15     13.83 o
   5  12   5        3.97        3.51     17.33 o
   6  12   5        3.96       27.33     13.19 o
   7  12   5        1.11      -12.71     19.00 o
   8  12   5        0.98      -14.62     20.08 o
   9  12   5        0.30       15.34     20.16 o
  10  12   5        0.65       17.61     22.43 o
  11  12   5        0.16        4.66     22.91 o
  12  12   5        0.02      -17.97     24.38 o
   1  13   5        0.02       -7.75     14.14 o
   2  13   5        6.03       16.75     11.17 o
   3  13   5       10.06        3.08     14.68 o
   4  13   5        3.04      -11.28     21.36 o
   5  13   5        6.33       16.73     19.20 o
   6  13   5        3.09      -19.92     19.92 o
   7  13   5        0.46       -5.54     22.79 o
   8  13   5        2.12      -20.16     22.51 o
   9  13   5        0.01        0.00     23.03 o
  10  13   5        0.02       -4.74     22.71 o
  11  13   5        0.93       -1.67     23.95 o
   0  14   5        8.61        3.94     20.92 o
   1  14   5        0.03      -23.01     23.01 o
   2  14   5       15.73      -13.79     16.04 o
   3  14   5        0.06       18.27     15.16 o
   4  14   5        1.09        5.50     21.44 o
   5  14   5        1.05        9.84     22.11 o
   6  14   5        2.79      -24.26     24.26 o
   7  14   5        0.20       28.57     15.78 o
   8  14   5        0.32       20.28     21.00 o
   9  14   5        0.44      -26.69     26.69 o
   1  15   5        3.97        3.09     33.95 o
   2  15   5        3.65       22.21     13.47 o
   3  15   5        1.93      -17.17     17.17 o
   4  15   5        2.05       13.51     15.38 o
   5  15   5        0.01      -19.96     24.02 o
   6  15   5        2.26        7.89     23.47 o
   7  15   5        0.74      -26.14     26.14 o
   0  16   5        5.25       12.63     25.74 o
   1  16   5        0.24      -18.51     33.99 o
   2  16   5        0.61        8.27     22.31 o
   3  16   5        0.50       -9.37     31.42 o
   4  16   5        0.02        0.00     25.06 o
   0   0   6    22960.68    21942.98     77.49 o
   1   0   6     4917.91     4929.30     26.67 o
   2   0   6     1577.31     1580.78     12.53 o
   3   0   6      256.15      280.13      6.26 o
   4   0   6      680.00      686.04     13.03 o
   5   0   6        0.94       -0.88      7.69 o
   6   0   6       16.00       26.46      6.73 o
   7   0   6      116.68      122.20      9.44 o
   8   0   6      132.30      131.96     10.32 o
   9   0   6       39.16       40.28      9.36 o
  10   0   6      111.46      137.66     12.95 o
  11   0   6        0.02        9.08     14.14 o
  12   0   6        0.22        1.99     14.38 o
  13   0   6        0.88        6.61     11.95 o
  14   0   6        8.23       16.93     19.08 o
  15   0   6        0.00       -2.63     20.68 o
  16   0   6        0.26        0.00     21.24 o
  17   0   6        0.39       37.69     15.02 o
   1   1   6      445.19      482.86      4.74 o
   2   1   6      847.08      758.11      8.09 o
   3   1   6      834.40      819.77      6.54 o
   4   1   6      535.90      460.22     23.77 o
   5   1   6       29.71       40.01      4.56 o
   6   1   6       17.79       13.74      5.40 o
   7   1   6      132.46      124.45      6.66 o
   8   1   6       21.44       21.52      5.80 o
   9   1   6        4.58        7.49     11.43 o
  10   1   6       17.52       10.88      8.26 o
  11   1   6       31.90       30.69      7.89 o
  12   1   6        3.86       -6.92     11.60 o
  13   1   6        5.12        6.52     19.94 o
  14   1   6        2.58       -3.28     10.62 o
  15   1   6        0.50       -7.81     15.30 o
  16   1   6        0.23        4.40     14.51 o
  17   1   6        0.04       -5.07     16.78 o
   0   2   6      301.45      276.75      7.83 o
   1   2   6        1.08       -3.19      3.19 o
   2   2   6     2201.23     2117.78     27.05 o
   4   2   6       14.30       15.47      4.06 o
   5   2   6        5.80        9.52      5.92 o
   6   2   6      319.38      319.79      8.30 o
   7   2   6        0.42        7.05      6.32 o
   8   2   6      271.76      273.72     15.18 o
   9   2   6       30.90       29.44      6.85 o
  10   2   6       21.90       36.05      6.87 o
  11   2   6        9.09       11.71     13.65 o
  12   2   6        4.88       14.45      8.97 o
  13   2   6        0.01        0.00     12.06 o
  14   2   6        0.40      -13.23     13.23 o
  15   2   6        1.01        3.40     10.06 o
  16   2   6        0.16       18.82     12.19 o
  17   2   6        0.14       -1.23     13.18 o
   1   3   6      459.49      480.67      5.34 o
   2   3   6        0.01        6.76      2.93 o
   3   3   6      107.01       92.80      3.50 o
   4   3   6      264.68      274.75      7.18 o
   5   3   6        3.71        1.44      6.07 o
   6   3   6       35.42       25.93      5.35 o
   7   3   6        0.02        3.88      5.21 o
   8   3   6       18.35       20.00      7.73 o
   9   3   6        2.43        1.46      8.76 o
  10   3   6        8.07        3.84      8.39 o
  11   3   6        0.33        9.49      7.54 o
  12   3   6        8.64        3.95     11.75 o
  13   3   6        0.80        7.54     11.18 o
  14   3   6        0.18       10.65     13.52 o
  15   3   6        0.96       -8.16     19.80 o
  16   3   6        0.36        7.65     11.84 o
  17   3   6        0.01      -10.92     20.14 o
   0   4   6      172.23      190.02     12.33 o
   1   4   6     1133.65     1189.85      8.61 o
   2   4   6      259.45      273.05      4.97 o
   3   4   6       22.92       23.48      3.80 o
   4   4   6       38.45       45.68      5.14 o
   5   4   6       47.72       40.51      5.63 o
   6   4   6       47.31       50.35      5.87 o
   7   4   6       11.36        8.87      8.53 o
   8   4   6       78.97       66.54      7.08 o
   9   4   6       29.02       31.03      7.14 o
  10   4   6        0.25       -0.61     10.30 o
  11   4   6        4.39        0.17     10.96 o
  12   4   6       17.69       30.24      8.71 o
  13   4   6        0.35       15.54     10.21 o
  14   4   6        0.10       -7.16     13.81 o
  15   4   6        0.59       -1.32     21.65 o
  16   4   6        0.54      -21.08     30.32 o
  17   4   6        0.04        7.42     17.23 o
   1   5   6      137.64      127.53      4.31 o
   2   5   6      342.48      380.91      6.00 o
   3   5   6       18.02       16.08      3.69 o
   4   5   6        0.80       -4.19      6.99 o
   5   5   6        0.47        2.83      7.12 o
   6   5   6       62.16       66.01      6.41 o
   7   5   6        4.55        2.86      8.88 o
   8   5   6       27.90        6.18     10.48 o
   9   5   6        0.53       -0.47     10.10 o
  10   5   6        9.23        7.53      8.89 o
  11   5   6        1.31        4.29      9.25 o
  12   5   6        1.00       -3.27     12.03 o
  13   5   6        4.89        6.38     14.00 o
  14   5   6        0.26      -13.87     14.13 o
  15   5   6        0.04       -3.84     14.66 o
  16   5   6        0.02        2.94     13.61 o
   0   6   6      425.28      468.98     14.14 o
   2   6   6       11.60       13.09     17.25 o
   3   6   6      131.48      117.72      6.60 o
   4   6   6       10.01       14.62      7.77 o
   5   6   6        3.66        3.31     11.04 o
   6   6   6      126.13      111.36     11.63 o
   7   6   6      101.07      113.47     11.16 o
   8   6   6        1.85      -13.47     13.59 o
   9   6   6        2.60       13.71     15.26 o
  10   6   6        6.06       14.90     15.30 o
  11   6   6        0.03       -3.23     17.41 o
  12   6   6        0.93       -7.01     18.37 o
  13   6   6        0.17      -19.00     19.00 o
  14   6   6        0.01      -21.83     21.83 o
  15   6   6        0.52       34.94     14.54 o
  16   6   6        0.23      -25.90     25.90 o
   1   7   6       16.71       27.93      6.11 o
   2   7   6       33.00       30.72      5.96 o
   3   7   6        0.13        0.00     10.90 o
   4   7   6       16.99       13.87      9.20 o
   5   7   6        6.33       20.56      8.81 o
   6   7   6       11.79        4.30      9.64 o
   7   7   6        0.97      -10.92     13.79 o
   8   7   6        6.46       12.67     10.44 o
   9   7   6       10.56        0.00     15.70 o
  10   7   6       16.84        9.48     17.97 o
  11   7   6        2.06       11.39     15.70 o
  12   7   6        0.47        0.00     19.76 o
  13   7   6        0.00        3.98     20.44 o
  14   7   6        1.20       12.91     21.20 o
  15   7   6        0.61       18.53     22.67 o
  16   7   6        0.43      -13.31     26.57 o
   0   8   6      787.10      768.04     20.72 o
   1   8   6       64.80       45.98      7.46 o
   2   8   6        2.48      -12.21     12.21 o
   3   8   6       38.16       30.43     15.20 o
   4   8   6      441.50      399.66     16.81 o
   5   8   6        1.40      -14.78     14.78 o
   6   8   6        0.17        6.02     13.83 o
   7   8   6        0.12       -3.67     15.06 o
   8   8   6       22.45       10.28     12.19 o
   9   8   6        0.19      -13.63     15.98 o
  10   8   6        0.91        9.00     15.66 o
  11   8   6        0.31       14.50     17.49 o
  12   8   6        0.17        6.49     20.08 o
  13   8   6        1.76       13.94     20.12 o
  14   8   6        0.52      -22.51     23.07 o
  15   8   6        0.02        6.45     23.23 o
   1   9   6        8.58        6.27      7.97 o
   2   9   6        9.33       17.59      6.88 o
   3   9   6        5.21        3.10      9.57 o
   4   9   6        0.04       -1.71     15.10 o
   5   9   6       78.40       72.11     12.11 o
   6   9   6        0.67       -3.79     16.53 o
   7   9   6        0.27       -7.97     15.58 o
   8   9   6       15.48       21.71     11.36 o
   9   9   6        0.33       11.28     18.65 o
  10   9   6        1.71       16.85     12.39 o
  11   9   6        0.03      -16.69     20.60 o
  12   9   6        0.12        2.75     15.30 o
  13   9   6        0.15       30.92     15.70 o
  14   9   6        0.13        7.89     15.62 o
   0  10   6       31.89       30.04     11.87 o
   1  10   6        5.24        3.74     24.40 o
   2  10   6       20.24       17.05     10.82 o
   3  10   6        6.91       10.80      8.79 o
   4  10   6        0.37       -4.74     17.45 o
   5  10   6       21.34       16.30     12.47 o
   6  10   6        6.25        3.11     17.05 o
   7  10   6        0.20        0.00     18.05 o
   8  10   6        0.15       17.77     11.67 o
   9  10   6        3.02       10.92     17.49 o
  11  10   6        2.40        9.60     21.04 o
  12  10   6        0.36       14.58     21.95 o
  13  10   6        0.10        1.55     21.95 o
  14  10   6        0.49       26.53     16.18 o
   1  11   6        9.96      -12.53     12.53 o
   2  11   6       35.39       36.40     10.52 o
   3  11   6        0.13      -12.52     12.52 o
   4  11   6        5.15      -17.93     17.93 o
   5  11   6       21.72       24.42     12.79 o
   6  11   6       22.78       41.83     11.87 o
   7  11   6        0.01      -18.69     18.69 o
   8  11   6        0.02        8.73     18.57 o
   9  11   6        0.57       10.48     19.36 o
  10  11   6        0.72      -22.35     22.35 o
  11  11   6        0.65        1.47     22.75 o
  12  11   6        0.14       17.09     22.47 o
  13  11   6        0.09      -11.55     24.82 o
   0  12   6        0.06      -18.65     18.65 o
   1  12   6        7.75        7.14     13.24 o
   2  12   6        0.89       16.76     20.52 o
   3  12   6       17.13       21.81      9.37 o
   4  12   6        8.69      -16.22     19.16 o
   5  12   6        2.31      -17.89     19.28 o
   6  12   6        0.55        5.58     13.07 o
   7  12   6        0.12       -1.27     20.44 o
   8  12   6        1.60       12.15     19.96 o
   9  12   6        1.97       12.71     20.92 o
  10  12   6        0.04      -17.85     25.50 o
  11  12   6        0.00       24.30     15.86 o
  12  12   6        0.39      -24.42     24.42 o
   1  13   6        0.65       -4.06     11.81 o
   2  13   6        3.54      -14.68     14.68 o
   3  13   6        4.56       -9.21     14.49 o
   4  13   6        0.11      -20.76     20.76 o
   5  13   6        1.12      -15.66     18.93 o
   6  13   6        0.80      -12.15     21.28 o
   7  13   6        2.57       -8.41     21.20 o
   8  13   6        0.39       10.24     21.51 o
   9  13   6        2.13       -1.51     23.59 o
  10  13   6        0.46        4.78     24.26 o
   0  14   6        2.20      -23.71     23.71 o
   1  14   6        0.00      -17.57     20.04 o
   2  14   6        0.25      -16.83     16.83 o
   3  14   6        0.36       10.49     13.67 o
   4  14   6        4.65        4.18     22.23 o
   5  14   6        0.05        8.57     22.11 o
   6  14   6        0.02        7.33     15.46 o
   7  14   6        1.31        1.51     22.11 o
   8  14   6        0.91       17.37     16.93 o
   9  14   6        0.00        4.94     25.30 o
   1  15   6        0.84      -17.80     17.80 o
   2  15   6        0.05       -4.35     17.08 o
   3  15   6        1.22       22.50     13.70 o
   4  15   6        0.15      -18.25     24.74 o
   5  15   6        0.55       -1.55     22.19 o
   6  15   6        0.91      -22.35     23.03 o
   7  15   6        2.65      -26.30     26.30 o
   0  16   6        0.76        3.19     24.22 o
   1  16   6        2.54        3.25     17.72 o
   2  16   6        0.48       11.26     17.48 o
   3  16   6        0.74       -2.75     17.31 o
   4  16   6        0.24      -14.94     23.87 o
   2   1   7      357.26      358.05      4.72 o
   3   1   7        2.24       -1.68      3.62 o
   4   1   7       26.16       29.77      4.36 o
   5   1   7       93.81       98.02      5.59 o
   6   1   7      266.97      270.18      7.93 o
   7   1   7       19.60       14.60      8.37 o
   8   1   7        0.31       -5.80      8.15 o
   9   1   7       90.12       81.16      7.72 o
  10   1   7        5.84        5.66      7.74 o
  11   1   7       16.49       16.33      8.84 o
  12   1   7       20.79       -4.91     19.54 o
  13   1   7        3.65        5.61     12.56 o
  14   1   7        1.18      -15.21     15.46 o
  15   1   7        1.10      -12.64     15.13 o
  16   1   7        0.19      -18.43     20.58 o
  17   1   7        0.11       -3.96     16.81 o
   0   2   7       25.18       38.02     10.08 o
   1   2   7       44.59       53.32      2.97 o
   2   2   7      105.23       96.12      5.22 o
   3   2   7      464.98      489.40     12.30 o
   4   2   7      569.28      605.45     21.69 o
   5   2   7       83.82       74.50     13.77 o
   6   2   7       67.45       67.21      7.85 o
   7   2   7       29.55       34.86      5.59 o
   8   2   7       40.90       37.43      6.49 o
   9   2   7       33.13       21.14     10.04 o
  10   2   7       14.16       20.32      7.45 o
  11   2   7       17.58       18.66      9.07 o
  12   2   7        0.02       -9.95     11.47 o
  13   2   7        0.05       -3.66     13.73 o
  14   2   7        2.87        8.58     11.16 o
  15   2   7        0.33       -5.50     14.59 o
  16   2   7        0.89        9.78     27.05 o
  17   2   7        0.03      -10.42     15.99 o
   1   3   7     1112.42     1162.98      9.15 o
   2   3   7      413.57      412.58      5.82 o
   3   3   7     1461.29     1557.81     26.17 o
   4   3   7      133.08      142.05      6.14 o
   5   3   7        5.60        1.24      6.28 o
   6   3   7        5.17       -2.34      8.25 o
   7   3   7        0.08       -7.97      7.97 o
   8   3   7       13.84       22.47      6.32 o
   9   3   7        9.65       16.00      9.58 o
  10   3   7       41.81       43.18      7.45 o
  11   3   7        3.38       17.36      8.79 o
  12   3   7        1.11        5.85      8.42 o
  13   3   7        5.22       13.96     15.74 o
  14   3   7        2.76      -11.25     12.96 o
  15   3   7        0.78       -9.00     14.58 o
  16   3   7        0.37       10.56     16.52 o
  17   3   7        0.00      -17.26     17.26 o
   0   4   7      571.18      546.10      8.99 o
   1   4   7      302.64      325.88      5.36 o
   2   4   7      646.64      693.35      7.32 o
   3   4   7      200.37      211.91      5.59 o
   4   4   7      208.00      180.90      8.19 o
   5   4   7       18.99       25.71      5.27 o
   6   4   7        6.60       -2.81      7.28 o
   7   4   7        0.10        3.82      8.96 o
   8   4   7        8.78        8.35      8.93 o
   9   4   7       27.74       25.09     11.04 o
  10   4   7        5.72       -2.64     10.70 o
  11   4   7        0.60       -0.95     11.22 o
  12   4   7        0.55       -6.33     12.54 o
  13   4   7        5.35        6.03     13.18 o
  14   4   7        0.39       -9.07     21.53 o
  15   4   7        0.22      -13.37     15.10 o
  16   4   7        0.11       21.82     30.72 o
  17   4   7        0.02      -15.81     17.92 o
   1   5   7      142.60      167.68      4.65 o
   2   5   7       18.87       19.34      4.84 o
   3   5   7       22.38       20.83      3.81 o
   4   5   7      142.83      132.91      6.92 o
   5   5   7        4.51       -3.77      8.02 o
   6   5   7       11.29        6.43      6.42 o
   7   5   7       94.63       99.15     20.66 o
   8   5   7        7.53        3.85      9.14 o
   9   5   7        1.92       -9.03     10.10 o
  10   5   7       10.98        9.56     10.86 o
  11   5   7        0.33        0.14     11.28 o
  12   5   7        0.05        0.04     12.42 o
  13   5   7        1.32        6.83     20.46 o
  14   5   7        2.26      -18.44     21.53 o
  15   5   7        0.02      -12.63     12.63 o
  16   5   7        0.45       -3.89     13.20 o
   0   6   7      564.96      493.37     14.86 o
   1   6   7      184.71      180.98      7.50 o
   2   6   7        3.70        5.04      7.44 o
   3   6   7       29.93       38.46      5.97 o
   4   6   7       17.50       -7.09     12.03 o
   5   6   7       16.91       13.39      8.53 o
   6   6   7       33.73       53.43      8.88 o
   7   6   7        1.25        0.80     13.07 o
   8   6   7       45.99       26.61     11.47 o
   9   6   7        0.24        6.49     14.62 o
  10   6   7        6.34      -17.85     17.85 o
  11   6   7        4.67      -17.61     17.61 o
  12   6   7        1.64       11.91     19.48 o
  13   6   7        0.01       -5.14     21.75 o
  14   6   7        1.48      -23.39     23.39 o
  15   6   7        0.25      -24.70     24.70 o
  16   6   7        0.00       18.69     16.26 o
   1   7   7       63.77       71.73      6.60 o
   2   7   7        3.28        0.01     15.92 o
   3   7   7       83.87       92.43     11.57 o
   4   7   7       55.58       62.19     10.00 o
   5   7   7      107.46      111.80     11.00 o
   6   7   7        0.26       -4.82     11.99 o
   7   7   7       23.23       15.02     10.48 o
   8   7   7        0.98       -7.37     15.58 o
   9   7   7       17.43       -1.99     17.45 o
  10   7   7        0.07       22.43     11.55 o
  11   7   7        0.02      -18.96     18.96 o
  12   7   7        1.96       11.28     13.71 o
  13   7   7        0.45       16.18     19.80 o
  14   7   7        0.01        8.73     21.08 o
  15   7   7        0.01      -23.35     23.35 o
   0   8   7       95.14       93.55     12.07 o
   1   8   7        0.76        1.49      9.04 o
   2   8   7       45.90       45.22      6.89 o
   3   8   7        2.02       -3.36     18.21 o
   4   8   7       44.28       40.00     10.68 o
   5   8   7       41.74       30.36     10.88 o
   6   8   7        3.61       -5.26     15.22 o
   7   8   7        5.46       -4.66     14.82 o
   8   8   7        5.31      -14.90     16.93 o
   9   8   7        0.19       -2.11     16.18 o
  10   8   7        1.84      -20.00     20.00 o
  11   8   7        2.42      -18.17     18.17 o
  12   8   7        2.57       -9.24     19.60 o
  13   8   7        1.87       13.47     14.94 o
  14   8   7        0.32      -22.95     22.95 o
  15   8   7        0.13      -25.58     25.58 o
   1   9   7        5.19       14.47     13.92 o
   2   9   7        7.05        2.54      7.97 o
   3   9   7        3.18        1.30      9.80 o
   4   9   7       10.24       -3.51     14.94 o
   5   9   7        8.10       23.79     10.00 o
   6   9   7        0.23       11.51     14.50 o
   7   9   7        2.94      -16.42     16.42 o
   8   9   7        2.48       18.25     12.43 o
   9   9   7        3.43       19.96     11.83 o
  10   9   7        5.91      -12.15     19.84 o
  11   9   7        1.28        2.63     21.08 o
  12   9   7        1.35       20.92     15.30 o
  13   9   7        0.55        7.45     15.38 o
  14   9   7        0.08       25.50     16.49 o
   0  10   7       45.01       51.00     11.87 o
   1  10   7        1.06        5.01      9.08 o
   2  10   7        2.76       12.85      9.04 o
   3  10   7        4.57       17.71      7.85 o
   4  10   7       27.81        1.95     17.97 o
   5  10   7        6.26       14.06     11.67 o
   6  10   7        0.00      -14.70     17.17 o
   7  10   7        6.82      -13.23     18.29 o
   8  10   7        6.37        9.28     18.49 o
   9  10   7        0.08      -15.98     19.92 o
  10  10   7        0.10       13.03     14.82 o
  11  10   7        0.00      -22.07     22.07 o
  12  10   7        0.83       16.30     20.80 o
  13  10   7        0.09      -17.33     22.23 o
   1  11   7        6.25      -12.42     12.42 o
   2  11   7       14.64        5.11     12.82 o
   3  11   7        0.38       -0.25     11.60 o
   4  11   7        0.23       18.69     11.51 o
   5  11   7        0.35        7.73     17.33 o
   6  11   7        5.63        1.16     17.33 o
   7  11   7        2.04       17.97     19.12 o
   8  11   7        2.92        6.30     14.06 o
   9  11   7        0.35       15.22     13.90 o
  10  11   7        4.41       12.55     20.36 o
  11  11   7        0.60      -19.32     22.39 o
  12  11   7        0.02       33.03     14.94 o
  13  11   7        0.17       -8.33     23.19 o
   0  12   7       34.02       49.84     14.18 o
   1  12   7        0.98        1.12     13.76 o
   2  12   7        3.69        7.06     13.41 o
   3  12   7        2.01        4.43     11.01 o
   4  12   7        0.07       -3.51     18.29 o
   5  12   7        3.87        8.45     18.29 o
   6  12   7        0.98      -16.26     20.52 o
   7  12   7        1.64        5.22     20.60 o
   8  12   7        0.88       19.04     19.52 o
   9  12   7        0.98       11.39     21.32 o
  10  12   7        0.01        0.00     23.79 o
  11  12   7        0.00      -15.86     22.79 o
  12  12   7        1.13      -10.04     24.94 o
   1  13   7        3.70       18.15      9.78 o
   2  13   7        3.38       16.98     12.05 o
   3  13   7        8.47        4.27     15.07 o
   4  13   7        0.36       -3.86     19.56 o
   5  13   7        1.59       10.56     19.24 o
   6  13   7        1.36        6.14     14.50 o
   7  13   7        0.28       12.71     14.70 o
   8  13   7        2.28       -4.42     22.07 o
   9  13   7        0.84      -23.23     23.23 o
  10  13   7        1.03        6.41     16.73 o
   0  14   7        0.22      -23.35     23.35 o
   1  14   7        0.41       11.91     14.78 o
   2  14   7        9.62       13.03     12.71 o
   3  14   7        0.59       -2.03     15.71 o
   4  14   7        2.99      -19.72     21.99 o
   5  14   7        0.27       18.77     20.64 o
   6  14   7        0.84       20.04     14.94 o
   7  14   7        0.66       19.16     16.06 o
   8  14   7        0.07      -26.46     26.46 o
   9  14   7        0.08       -1.63     24.58 o
   1  15   7        2.01      -16.88     16.88 o
   2  15   7        8.08      -18.18     18.18 o
   3  15   7        0.37      -17.33     17.33 o
   4  15   7        1.64       10.00     16.61 o
   5  15   7        0.01       17.25     22.35 o
   6  15   7        0.31       -3.23     24.22 o
   7  15   7        1.39       18.25     24.66 o
   0  16   7        0.06        9.76     27.01 o
   1  16   7        0.40        2.34     18.36 o
   2  16   7        0.59        3.29     15.34 o
   3  16   7        0.52      -14.56     18.09 o
   0   0   8     1389.50     1362.81     16.73 o
   1   0   8        2.45       -3.49      5.06 o
   2   0   8     3370.42     3143.49     22.58 o
   3   0   8       20.04       23.99      4.21 o
   4   0   8      239.18      250.29      9.76 o
   5   0   8        2.18        1.00      9.16 o
   6   0   8      226.66      236.22     10.84 o
   7   0   8        1.54        8.81      7.33 o
   8   0   8      181.31      189.01     11.55 o
   9   0   8       33.74       30.60      9.88 o
  10   0   8       64.62       68.89     12.31 o
  11   0   8        5.99      -10.36     14.98 o
  12   0   8        8.22       17.61     11.47 o
  13   0   8        2.27       12.47     18.21 o
  14   0   8        0.24        0.00     13.87 o
  15   0   8        0.74       -6.77     18.81 o
  16   0   8        0.11       14.90     22.39 o
  17   0   8        0.16        6.45     24.26 o
   1   1   8       83.30       74.41      3.25 o
   2   1   8     2468.81     2511.94     17.35 o
   3   1   8      437.73      369.55      5.34 o
   4   1   8      957.32      922.28     11.58 o
   5   1   8       72.21       71.27      5.24 o
   6   1   8      101.18      103.07      6.42 o
   7   1   8       89.15       83.45      6.64 o
   8   1   8       10.42       10.97      8.11 o
   9   1   8        1.86        0.32      9.58 o
  10   1   8      124.62      114.34      9.00 o
  11   1   8        0.51      -12.41     15.18 o
  12   1   8        8.14       -8.26     12.11 o
  13   1   8        0.26       -9.68     12.80 o
  14   1   8        3.76        4.11     11.51 o
  15   1   8        0.38        7.77     25.78 o
  16   1   8        0.30       -2.59     13.10 o
  17   1   8        0.03      -28.10     34.82 o
   0   2   8     2150.62     2082.04     21.14 o
   1   2   8      970.62      938.22      7.57 o
   2   2   8      216.26      208.92      4.52 o
   3   2   8       17.42       14.60      3.02 o
   4   2   8       56.65       60.50      7.59 o
   5   2   8        5.35        5.53      5.40 o
   6   2   8       11.20        0.59      6.90 o
   7   2   8       10.61        0.33      7.86 o
   8   2   8      144.08      140.33      8.07 o
   9   2   8       16.08       16.11     10.92 o
  10   2   8        3.66       -7.32     10.50 o
  11   2   8       17.11        5.98      9.17 o
  12   2   8        5.47       10.56     11.12 o
  13   2   8        0.09       10.28     12.41 o
  14   2   8        0.85        1.28     13.01 o
  15   2   8        0.06      -12.35     14.57 o
  16   2   8        0.14      -15.16     16.77 o
  17   2   8        0.00      -17.90     17.90 o
   1   3   8      108.04      104.30      3.96 o
   2   3   8     1155.04     1202.68     20.58 o
   3   3   8      301.30      302.12      5.80 o
   4   3   8      527.16      511.26     12.09 o
   5   3   8        6.78       -2.05      6.84 o
   6   3   8       10.93        9.28      6.22 o
   7   3   8       17.77       18.56      6.05 o
   8   3   8        1.19        5.20      8.81 o
   9   3   8        6.94        2.65      7.81 o
  10   3   8       13.16        0.28      8.67 o
  11   3   8        8.18        6.97      9.86 o
  12   3   8        5.90        9.27      9.41 o
  13   3   8        9.51       13.20     10.57 o
  14   3   8        1.16        2.94     13.82 o
  15   3   8        0.43       12.62     10.59 o
  16   3   8        0.39       12.07     30.98 o
  17   3   8        0.00       -0.44     14.25 o
   0   4   8      140.20      128.91      5.83 o
   1   4   8        0.71        1.75      4.71 o
   2   4   8       88.61      103.26      4.21 o
   3   4   8      157.47      149.75      5.05 o
   4   4   8        3.92        6.36      5.73 o
   5   4   8       14.58       17.31     13.71 o
   6   4   8       38.00       45.17      6.15 o
   7   4   8       12.66       13.28      6.79 o
   8   4   8       51.60       52.87      6.97 o
   9   4   8        1.79       -1.63      9.30 o
  10   4   8       12.30       10.60      9.11 o
  11   4   8        0.19        4.97      9.28 o
  12   4   8        6.81      -13.00     13.00 o
  13   4   8        2.16        8.14     11.39 o
  14   4   8        0.25       -7.06     14.11 o
  15   4   8        0.17      -10.66     20.64 o
  16   4   8        0.01        9.35     15.87 o
   1   5   8      184.24      204.42      5.25 o
   2   5   8        4.18        0.89      4.42 o
   3   5   8        0.30       -5.36      5.36 o
   4   5   8      254.62      226.29      8.23 o
   5   5   8       32.11       38.21      9.46 o
   6   5   8        4.95        8.07      6.91 o
   8   5   8       24.66       16.71     19.00 o
   9   5   8       35.72       39.70      7.93 o
  10   5   8        2.56      -10.51     10.94 o
  11   5   8        3.22        1.41     13.25 o
  12   5   8       11.45       17.62     11.22 o
  13   5   8        0.79        8.39     13.14 o
  14   5   8        0.09       13.35     11.69 o
  15   5   8        0.26       -5.63     15.36 o
  16   5   8        0.36       11.25     11.69 o
   0   6   8        1.05        6.02     10.60 o
   1   6   8       19.92       25.69      5.61 o
   2   6   8       22.17       11.87      6.97 o
   3   6   8       63.06       51.68      6.44 o
   4   6   8       49.34       58.97      9.44 o
   5   6   8        0.22       -7.81     12.35 o
   6   6   8        9.66        9.52      9.56 o
   7   6   8       24.06       22.87      9.80 o
   8   6   8       23.05        1.75     16.18 o
   9   6   8        2.07       -4.74     14.94 o
  10   6   8        0.57        7.17     14.90 o
  11   6   8        5.95       16.10     12.51 o
  12   6   8        7.19       11.39     12.99 o
  13   6   8        0.02      -12.99     19.92 o
  14   6   8        9.51       14.02     22.15 o
  15   6   8        0.67      -15.10     23.23 o
  16   6   8        0.28       -6.57     22.95 o
   1   7   8       34.67       42.18      7.99 o
   2   7   8      137.70      142.73      8.45 o
   3   7   8       81.15       87.54      7.76 o
   4   7   8        7.83        5.90     12.31 o
   5   7   8        0.55      -12.47     13.39 o
   6   7   8      101.14       85.86     11.87 o
   7   7   8        6.86        8.81      9.80 o
   8   7   8       21.15       37.69     11.63 o
   9   7   8        0.87       12.63     11.08 o
  10   7   8        1.26       28.29     11.95 o
  11   7   8        8.00       15.78     12.19 o
  12   7   8        0.01       19.52     12.83 o
  13   7   8        0.33      -17.61     20.16 o
  14   7   8        2.61        8.77     22.31 o
  15   7   8        0.26      -11.12     24.86 o
   0   8   8       90.63      101.68     11.55 o
   1   8   8       36.78       52.52      7.29 o
   2   8   8       53.76       44.47      7.67 o
   3   8   8        5.50       11.43      9.88 o
   4   8   8       45.48       52.11     10.24 o
   5   8   8        1.82      -13.63     15.26 o
   6   8   8       47.01       46.73     11.04 o
   7   8   8       22.26       -3.82     16.06 o
   8   8   8        1.05        2.55     10.88 o
   9   8   8        0.61      -17.33     17.33 o
  10   8   8        0.03      -10.40     18.01 o
  11   8   8        0.00      -19.80     20.40 o
  13   8   8        0.36      -22.39     22.39 o
  14   8   8        0.01       28.97     15.78 o
  15   8   8        0.02       -6.61     23.39 o
   1   9   8        9.78       13.21      8.74 o
   2   9   8       62.99       69.19      8.69 o
   3   9   8       19.98       34.38      7.56 o
   4   9   8       10.60       28.29      9.80 o
   5   9   8        1.17        7.49     15.06 o
   6   9   8        5.00        9.80     14.94 o
   7   9   8        0.07       -3.11     16.30 o
   8   9   8        2.99        5.46     17.49 o
   9   9   8        4.50       19.12     12.51 o
  10   9   8        4.37       -0.60     13.59 o
  11   9   8        0.00       -1.31     19.80 o
  12   9   8        5.86        7.01     21.67 o
  13   9   8        0.00        7.49     24.26 o
  14   9   8        0.23        1.59     20.80 o
   0  10   8        4.25       26.69     11.79 o
   1  10   8      113.55      112.23      9.91 o
   2  10   8       34.64       15.91     19.04 o
   3  10   8        3.18       28.19     11.55 o
   4  10   8       59.19       56.30     13.11 o
   5  10   8        0.40       -2.03     15.18 o
   6  10   8        0.61        0.52     11.55 o
   7  10   8        0.03       10.08     17.89 o
   8  10   8        6.08        4.70     19.08 o
   9  10   8        1.25        4.98     20.36 o
  10  10   8        0.09       10.56     19.20 o
  11  10   8        3.22       16.77     19.68 o
  12  10   8        0.26       -2.99     21.44 o
  13  10   8        1.02        4.74     25.22 o
   1  11   8       17.67       23.44     13.01 o
   2  11   8       18.31       29.99     10.90 o
   3  11   8       14.60       21.49     11.34 o
   4  11   8        0.67       13.03     16.38 o
   5  11   8        2.81       12.91     12.71 o
   6  11   8        7.43       24.46     12.43 o
   7  11   8        1.66      -18.21     20.72 o
   8  11   8        1.02      -20.56     20.56 o
   9  11   8        2.56       -1.35     20.96 o
  10  11   8        3.32       12.71     14.78 o
  11  11   8        0.84        8.96     22.51 o
  12  11   8        0.21      -22.07     22.75 o
   0  12   8       28.08       39.48     13.71 o
   1  12   8        9.15       15.50     11.13 o
   3  12   8        2.68       12.84     12.81 o
   4  12   8        0.02      -20.20     20.20 o
   5  12   8        0.30       -8.57     17.97 o
   6  12   8        2.44       -3.82     21.20 o
   7  12   8        0.20      -11.87     18.41 o
   8  12   8        0.20       28.21     15.26 o
   9  12   8        0.06        4.30     14.98 o
  10  12   8        0.04        9.08     23.15 o
  11  12   8        0.00       -3.19     23.27 o
   1  13   8        5.06       -6.70     14.76 o
   2  13   8        0.87        4.45     14.92 o
   3  13   8        5.21       13.73     11.47 o
   4  13   8        0.07        1.31     21.20 o
   5  13   8        4.60      -20.08     21.59 o
   6  13   8        0.51       -0.68     15.10 o
   7  13   8        0.11       17.17     15.46 o
   8  13   8        2.61        5.94     21.12 o
   9  13   8        1.92       10.08     16.26 o
  10  13   8        0.05      -15.42     16.69 o
   0  14   8        7.99       13.15     16.34 o
   1  14   8        6.04       24.84     28.43 o
   2  14   8        0.73        6.36     16.90 o
   3  14   8        7.14       17.22     12.80 o
   4  14   8        0.05      -11.39     23.55 o
   5  14   8        2.68       18.96     19.60 o
   6  14   8        0.00       21.00     15.54 o
   7  14   8        0.92      -13.94     26.14 o
   8  14   8        0.06        1.59     24.58 o
   1  15   8        0.28       -4.65     34.86 o
   2  15   8        1.08       24.86     20.24 o
   3  15   8        1.17       -6.65     17.71 o
   4  15   8        0.22        0.00     22.15 o
   5  15   8        0.79      -15.86     24.02 o
   6  15   8        0.01      -23.39     23.39 o
   0  16   8        2.28       -6.61     25.66 o
   1  16   8        1.58       26.54     14.17 o
   2  16   8        2.36        4.62     18.06 o
   1   1   9      396.06      432.97      6.67 o
   2   1   9      739.07      833.84      8.67 o
   4   1   9       21.20       24.02      5.01 o
   5   1   9       70.60       79.22      8.49 o
   6   1   9       35.67       44.39      6.59 o
   7   1   9       27.67        9.43      8.62 o
   8   1   9        0.70       -0.91     13.03 o
   9   1   9       53.05       39.87     10.66 o
  10   1   9        2.63       -5.38     24.78 o
  11   1   9       25.15       13.16      9.34 o
  12   1   9        2.51       17.53      9.22 o
  13   1   9        0.12       -7.99     14.18 o
  14   1   9        8.29        5.42     11.71 o
  15   1   9        0.13       -9.01     15.52 o
  16   1   9        1.24       -3.03     13.69 o
  17   1   9        0.47       15.87     13.28 o
   1   2   9      984.69     1080.62      8.56 o
   2   2   9      671.43      685.45      7.21 o
   3   2   9       40.16       41.34      3.56 o
   4   2   9      317.84      286.38      7.89 o
   5   2   9        0.42        4.30      5.03 o
   6   2   9      190.26      199.87      8.27 o
   7   2   9        7.51        4.19      8.24 o
   8   2   9       84.75       76.88      7.79 o
   9   2   9        7.93       10.03      9.37 o
  10   2   9        1.40       -3.54     20.36 o
  11   2   9       16.34       10.93      9.51 o
  12   2   9        0.95       14.75      7.93 o
  13   2   9        2.83       -6.01     13.45 o
  14   2   9        1.94       10.40     11.45 o
  15   2   9        1.04        7.98     12.22 o
  16   2   9        0.48        7.65     13.21 o
  17   2   9        0.00        6.31     18.07 o
   1   3   9      121.38      115.61      4.03 o
   2   3   9      362.30      362.50      6.01 o
   3   3   9      220.51      225.61      8.90 o
   4   3   9      152.54      155.34     12.97 o
   5   3   9       11.24        9.87      6.10 o
   6   3   9        3.84       -4.63      7.87 o
   7   3   9       17.84       11.88      7.27 o
   8   3   9        0.60        2.82      8.83 o
   9   3   9       23.56       40.26      7.27 o
  10   3   9        2.08      -11.24     11.24 o
  11   3   9        3.57       13.21      9.35 o
  12   3   9        0.09      -12.78     17.91 o
  13   3   9        0.46       -2.94     14.00 o
  14   3   9        0.15        1.19     14.63 o
  15   3   9        2.45      -18.21     21.55 o
  16   3   9        0.25       -7.60     19.44 o
   0   4   9       25.21       23.25      7.37 o
   1   4   9       48.87       52.16      3.82 o
   2   4   9      574.97      583.77      9.38 o
   3   4   9       34.01       34.84      4.13 o
   4   4   9      765.13      787.03     12.75 o
   5   4   9       15.24       22.53      5.39 o
   6   4   9       14.71       17.05      6.03 o
   7   4   9       27.65       31.96      6.66 o
   8   4   9       37.91       56.10      9.64 o
   9   4   9       10.45        7.06     17.21 o
  10   4   9        3.01        6.18      8.73 o
  11   4   9        0.76       13.86     20.12 o
  12   4   9        5.32        9.76     12.89 o
  13   4   9        5.71      -17.92     18.15 o
  14   4   9        0.67       20.50     11.39 o
  15   4   9        0.61       18.17     12.37 o
  16   4   9        0.79       17.04     13.19 o
   1   5   9       33.89       27.24      4.64 o
   2   5   9      174.58      180.01      5.44 o
   3   5   9      158.67      178.94      5.80 o
   4   5   9       18.56        8.29      7.30 o
   5   5   9       30.86       26.74     15.24 o
   6   5   9      113.52      109.31     12.27 o
   7   5   9        2.70       18.42      7.29 o
   8   5   9        1.41       -8.43     22.09 o
   9   5   9        5.84        0.05     11.37 o
  10   5   9        9.13        1.75      9.88 o
  11   5   9        0.19       10.44     23.41 o
  12   5   9        2.83      -13.14     26.24 o
  13   5   9        0.37      -14.54     14.54 o
  14   5   9        0.04        3.21     14.80 o
  16   5   9        0.01        7.38     13.73 o
   0   6   9       11.00       -8.92     11.75 o
   1   6   9        0.85       -5.80      8.14 o
   2   6   9      487.66      482.86     35.50 o
   3   6   9       33.73       30.52      6.56 o
   4   6   9        0.86        0.00      8.53 o
   5   6   9       26.23       31.20      8.96 o
   6   6   9        5.96       -9.60     13.15 o
   7   6   9        6.26       11.55      9.80 o
   8   6   9       38.89       51.08     11.08 o
   9   6   9        0.63       -9.92     16.69 o
  10   6   9        0.53       16.02     17.65 o
  11   6   9        0.00        4.62     18.21 o
  12   6   9        2.53       13.67     13.07 o
  13   6   9        2.03       17.45     21.32 o
  14   6   9        0.07      -22.87     22.87 o
  15   6   9        0.11      -23.87     23.87 o
  16   6   9        0.03       16.73     17.33 o
   1   7   9        0.42        5.96      9.11 o
   2   7   9       52.74       69.82      7.38 o
   3   7   9      237.64      236.93     12.03 o
   4   7   9       58.92       56.46     10.60 o
   5   7   9        2.65       -0.84     14.70 o
   6   7   9        0.04       -0.88     13.03 o
   7   7   9        0.17      -14.94     14.94 o
   8   7   9       13.74        9.84     16.26 o
   9   7   9        1.16       11.59     15.66 o
  10   7   9        1.39       -7.89     17.21 o
  11   7   9        8.82       15.78     19.04 o
  12   7   9        0.34        0.00     20.92 o
  13   7   9        0.85       13.98     21.59 o
  14   7   9        0.35        6.02     19.72 o
  15   7   9        0.05       22.59     23.83 o
   0   8   9      169.22      170.13     12.75 o
   1   8   9       19.94       29.12      7.10 o
   2   8   9       21.21       34.28      7.50 o
   3   8   9       51.91       50.03      7.87 o
   4   8   9       71.32       68.81     11.99 o
   5   8   9       17.48       11.16     10.20 o
   6   8   9        2.20       -3.75     14.42 o
   7   8   9        4.11        3.98     16.26 o
   8   8   9        9.72        8.45     15.78 o
   9   8   9        3.73        2.23     18.73 o
  10   8   9        0.09        3.59     18.45 o
  11   8   9        0.02      -20.48     21.12 o
  12   8   9        1.11       21.91     14.74 o
  13   8   9        2.65       31.56     16.10 o
  14   8   9        0.16       -3.15     22.63 o
   1   9   9       42.98       43.24     12.29 o
   2   9   9       33.61       24.15      9.42 o
   3   9   9        0.03        3.71     10.83 o
   4   9   9        1.24        0.96     15.46 o
   5   9   9       11.67       -3.90     15.34 o
   6   9   9        0.70       10.20     14.94 o
   7   9   9        0.76      -18.01     18.01 o
   8   9   9       11.67        9.08     17.41 o
   9   9   9        4.80       -8.41     19.48 o
  10   9   9        7.84       20.40     21.36 o
  11   9   9        3.15      -21.71     21.87 o
  12   9   9        0.12       22.43     13.98 o
  13   9   9        0.19        9.24     23.31 o
  14   9   9        0.46       -1.63     21.99 o
   0  10   9       91.35      110.60     14.38 o
   1  10   9       69.60       56.45      9.66 o
   2  10   9        5.32        2.29     12.21 o
   3  10   9        0.87      -11.45     11.45 o
   4  10   9        0.01       -6.18     16.34 o
   5  10   9        0.09       -3.19     18.17 o
   6  10   9        6.99       -1.67     12.63 o
   7  10   9        3.20      -10.44     17.89 o
   8  10   9        2.58        2.43     19.00 o
   9  10   9        0.13       -2.59     20.36 o
  10  10   9        0.03       16.34     20.84 o
  11  10   9        1.42       10.12     20.68 o
  12  10   9        0.07      -16.85     23.79 o
  13  10   9        0.47      -26.57     26.57 o
   1  11   9        0.33        1.08     12.76 o
   2  11   9       11.81       -8.24     13.65 o
   3  11   9        0.87       -4.96     13.06 o
   4  11   9        3.38       -0.56     12.63 o
   5  11   9        0.11       15.10     17.37 o
   6  11   9        0.01       10.88     17.37 o
   7  11   9        0.57        8.81     16.65 o
   8  11   9        0.20        3.94     19.76 o
   9  11   9        0.25      -17.97     22.91 o
  10  11   9        4.75        4.38     23.27 o
  11  11   9        0.32       15.38     22.79 o
  12  11   9        0.30        1.63     23.23 o
   0  12   9       45.74       13.51     14.94 o
   1  12   9       20.40       17.30     15.90 o
   2  12   9        0.65      -15.29     15.29 o
   3  12   9        0.38       -1.48     14.12 o
   4  12   9        0.45      -20.48     20.48 o
   5  12   9        0.01      -16.49     19.60 o
   6  12   9        0.42       32.79     13.75 o
   7  12   9        1.99       16.34     21.63 o
   8  12   9        6.47       21.32     16.02 o
   9  12   9        0.50       12.63     15.62 o
  10  12   9        0.94      -24.54     24.54 o
  11  12   9        0.21      -13.11     26.22 o
   1  13   9       11.49       -3.12     15.83 o
   2  13   9        5.08       -8.35     15.50 o
   3  13   9        0.43        1.20     12.17 o
   4  13   9        0.05       18.85     20.44 o
   5  13   9        1.47      -12.43     20.44 o
   6  13   9        0.60        2.83     21.87 o
   7  13   9        0.02        0.00     22.83 o
   8  13   9        0.01      -22.91     22.91 o
   9  13   9        2.00       29.52     16.14 o
  10  13   9        0.02       15.02     25.02 o
   0  14   9       14.22        4.22     22.51 o
   1  14   9        0.00       11.21     20.14 o
   2  14   9        4.24       12.11     16.37 o
   3  14   9        2.60      -24.58     24.58 o
   4  14   9        0.12       22.07     22.67 o
   5  14   9        0.00      -19.52     24.34 o
   6  14   9        0.08      -20.08     27.77 o
   7  14   9        0.52       15.94     22.99 o
   8  14   9        0.19       -1.63     25.18 o
   1  15   9        0.49        0.43     16.66 o
   2  15   9        1.90        4.47     19.44 o
   3  15   9        1.90      -13.04     16.89 o
   4  15   9        0.76      -25.98     25.98 o
   5  15   9        0.11      -25.42     25.42 o
   6  15   9        0.14       15.06     24.74 o
   0  16   9        1.20       -6.69     23.71 o
   1  16   9        1.15      -17.76     19.01 o
   0   0  10     1638.80     1532.53     20.44 o
   1   0  10      388.81      388.70      8.71 o
   2   0  10      840.91      801.51     11.10 o
   3   0  10       51.96       48.06      5.14 o
   4   0  10       82.71       91.96      8.45 o
   5   0  10      368.69      356.39     13.23 o
   6   0  10      172.35      163.79     11.59 o
   7   0  10      311.91      295.59     13.94 o
   8   0  10       95.89       80.04     11.67 o
   9   0  10      176.66      177.50     13.94 o
  10   0  10       14.61       35.06     10.08 o
  11   0  10        0.22      -15.86     15.86 o
  12   0  10        0.05        6.65     16.53 o
  13   0  10        0.18       28.45     12.31 o
  14   0  10        0.00        0.00     19.64 o
  15   0  10        0.24      -23.47     23.47 o
  16   0  10        3.87       10.84     17.13 o
  17   0  10        1.67      -16.73     24.02 o
   1   1  10      404.08      395.44      5.91 o
   2   1  10       21.70       12.72      3.73 o
   3   1  10        0.20        0.00      4.85 o
   4   1  10      551.10      496.49     12.99 o
   5   1  10        0.04       -2.25      9.32 o
   6   1  10      445.83      405.84     10.49 o
   7   1  10       11.03       13.12      6.12 o
   8   1  10        0.51       17.41      7.24 o
   9   1  10       19.70       16.40      7.03 o
  10   1  10        4.75       16.76     12.29 o
  11   1  10        0.07        2.70     11.20 o
  12   1  10        0.06        1.07     11.90 o
  13   1  10        0.48       10.40     12.08 o
  14   1  10        0.32       -2.97     14.58 o
  15   1  10        0.50        2.90     15.88 o
  16   1  10        0.04      -22.91     24.86 o
  17   1  10        0.08       10.19     11.21 o
   0   2  10       68.98       69.34      5.74 o
   1   2  10      348.02      335.25      9.18 o
   2   2  10      801.55      773.72      8.07 o
   3   2  10      166.06      168.24      4.75 o
   4   2  10       46.87       34.89      7.63 o
   5   2  10      209.37      180.31      7.89 o
   6   2  10        1.21        4.38     18.57 o
   7   2  10       38.69       29.90      7.04 o
   8   2  10       39.27       33.39      7.03 o
   9   2  10        4.50        7.97     11.00 o
  10   2  10        0.91       13.64      8.49 o
  11   2  10        1.04       18.92     10.66 o
  12   2  10        0.71        3.86     11.93 o
  13   2  10        0.24        8.15     12.70 o
  14   2  10        0.64       -4.99     14.70 o
  15   2  10        0.45      -16.80     16.80 o
  16   2  10        0.05       -8.99     37.61 o
   1   3  10        5.63        0.10      5.51 o
   2   3  10       12.68       11.99      4.94 o
   3   3  10      186.02      173.14      5.30 o
   5   3  10        6.64       -2.30      9.90 o
   6   3  10       96.36       90.28      7.09 o
   7   3  10       93.65       91.41      7.62 o
   8   3  10       70.71       74.02      9.36 o
   9   3  10       26.67       38.62      7.56 o
  10   3  10        8.34       -4.81     11.71 o
  11   3  10        5.80        0.53     12.60 o
  12   3  10        0.17      -12.97     12.97 o
  13   3  10        0.08       10.74     10.65 o
  14   3  10        2.41       15.03     11.35 o
  15   3  10        2.90        2.17     15.32 o
  16   3  10        0.04      -14.90     16.49 o
   0   4  10      149.08      137.42     16.24 o
   1   4  10       74.59       80.94      4.19 o
   2   4  10        8.26       -2.53      5.30 o
   3   4  10       91.69       97.47      5.47 o
   4   4  10       44.78       48.34      6.38 o
   5   4  10        0.21       -0.15      7.97 o
   6   4  10       10.74        6.52      9.04 o
   7   4  10       40.85       45.11      7.68 o
   8   4  10       26.69       36.85      7.68 o
   9   4  10       15.62       13.96      8.98 o
  10   4  10        3.13       13.29      7.51 o
  11   4  10       16.17       35.48      8.96 o
  12   4  10        0.66        8.57     40.60 o
  13   4  10        1.90        3.71     14.54 o
  14   4  10        0.09       -9.74     14.51 o
  15   4  10        0.02        8.20     15.00 o
  16   4  10        0.18       -6.72     26.73 o
   1   5  10      168.60      161.89      5.35 o
   2   5  10       21.03       23.11      9.37 o
   3   5  10      209.77      200.61      8.63 o
   4   5  10      183.24      168.50     10.96 o
   5   5  10      248.20      241.59      9.68 o
   6   5  10       43.76       40.08      7.25 o
   7   5  10       19.90       23.28      8.31 o
   8   5  10       23.26        8.91     11.24 o
   9   5  10        0.46       -6.20     10.94 o
  10   5  10        9.28       -2.05     11.86 o
  11   5  10        0.47      -18.75     18.75 o
  12   5  10        5.35        2.06     14.51 o
  13   5  10        1.15       -0.92     14.74 o
  14   5  10        0.02       -7.59     15.32 o
  15   5  10        0.00       -3.86     16.48 o
  16   5  10        0.00       20.47     16.18 o
   0   6  10       18.58        9.36     12.19 o
   1   6  10        2.93        5.67      6.99 o
   2   6  10      304.57      277.21     10.07 o
   3   6  10        1.01        2.72      8.60 o
   4   6  10        0.68       -9.64     14.30 o
   5   6  10       52.37       35.18     10.52 o
   6   6  10        9.79      -14.46     14.46 o
   7   6  10       26.84        8.84     14.94 o
   8   6  10       10.10       13.75     11.32 o
   9   6  10        0.46        5.10     17.41 o
  10   6  10       10.02        5.46     17.93 o
  11   6  10        0.32        7.69     13.07 o
  12   6  10        0.41       -1.27     20.00 o
  13   6  10       12.30        6.89     22.55 o
  14   6  10        0.70      -13.31     22.79 o
  15   6  10        0.38       -6.37     23.79 o
   1   7  10       16.67        8.21     10.08 o
   2   7  10      250.37      279.54     15.12 o
   3   7  10       87.68       91.07      9.60 o
   4   7  10        0.65      -15.02     15.02 o
   5   7  10       67.16       67.77     11.63 o
   6   7  10        1.91      -16.02     16.02 o
   7   7  10        2.55        5.70     10.64 o
   8   7  10        3.61       14.62     12.11 o
   9   7  10        9.63       12.91     17.89 o
  10   7  10        2.75      -14.98     17.81 o
  11   7  10        2.99       -6.22     20.72 o
  12   7  10        0.31      -12.03     20.32 o
  13   7  10        0.09       17.21     21.08 o
  14   7  10        0.00       -1.55     23.75 o
  15   7  10        0.01       -8.25     23.59 o
   0   8  10        0.19      -15.62     15.62 o
   1   8  10        0.53        1.26      8.30 o
   2   8  10        6.66        7.86     10.33 o
   3   8  10       68.34       58.90      8.28 o
   4   8  10       74.30       58.69     12.51 o
   5   8  10        0.13      -16.14     16.14 o
   6   8  10        0.00       -1.91     15.98 o
   7   8  10        2.32       -4.06     16.61 o
   8   8  10        5.25       -3.23     16.81 o
   9   8  10        3.99        9.16     17.61 o
  10   8  10        2.36       13.43     13.27 o
  11   8  10        1.70      -13.15     21.67 o
  12   8  10        2.62        1.39     19.20 o
  13   8  10        0.61       -1.51     21.99 o
  14   8  10        1.35        0.80     16.57 o
   1   9  10       34.61       35.62      8.43 o
   2   9  10       33.99       33.51     18.47 o
   3   9  10       13.85       17.57     13.71 o
   4   9  10        5.43        9.64     16.81 o
   5   9  10        1.19        1.99     11.59 o
   6   9  10        3.22        5.22     16.97 o
   7   9  10        8.35      -11.00     18.89 o
   8   9  10       15.34       20.84     13.15 o
   9   9  10        6.01        7.33     13.90 o
  10   9  10        0.27       25.98     14.10 o
  11   9  10        4.96      -22.95     22.95 o
  12   9  10        0.19      -14.78     21.83 o
  13   9  10        0.03       12.59     21.28 o
  14   9  10        0.22      -25.66     25.66 o
   0  10  10      108.27      126.66     15.26 o
   1  10  10       73.14       70.53     12.03 o
   2  10  10        0.07        0.52     11.40 o
   3  10  10        6.10       16.27     10.00 o
   4  10  10        2.92       23.71     11.00 o
   5  10  10        8.33       17.97     12.63 o
   6  10  10        3.94       14.74     12.35 o
   7  10  10        3.62       16.57     11.75 o
   8  10  10        5.77        4.98     13.15 o
   9  10  10        0.14       17.05     19.84 o
  10  10  10        0.11       -8.29     21.44 o
  11  10  10        0.36      -11.79     23.63 o
  12  10  10        0.15       -3.15     24.14 o
  13  10  10        0.01      -26.02     26.02 o
   1  11  10        0.00       -3.45     28.75 o
   2  11  10        5.38       -2.18     12.73 o
   3  11  10        2.07      -13.87     13.87 o
   4  11  10        0.56      -18.49     18.49 o
   5  11  10        0.03      -20.32     20.32 o
   6  11  10        0.95        3.71     18.69 o
   7  11  10        1.91      -14.10     21.32 o
   8  11  10        1.55        4.02     14.38 o
   9  11  10        0.15       -7.01     22.87 o
  10  11  10        8.89        2.95     22.11 o
  11  11  10        0.01      -11.00     23.35 o
  12  11  10        0.73        3.31     24.10 o
   0  12  10       19.10       20.88     14.14 o
   1  12  10       10.26       -1.81     14.66 o
   2  12  10        0.03      -11.00     12.86 o
   3  12  10        0.22      -17.01     17.37 o
   4  12  10        2.48       16.97     13.98 o
   5  12  10        0.29      -10.32     19.40 o
   6  12  10        0.77      -14.66     20.20 o
   7  12  10        0.58       15.22     22.43 o
   8  12  10        1.35       -5.78     21.28 o
   9  12  10        2.91       -3.03     23.83 o
  10  12  10        1.90       -9.48     24.46 o
  11  12  10        0.02      -15.02     23.35 o
   1  13  10       17.73       -8.44     22.35 o
   2  13  10        0.30        1.97     14.96 o
   3  13  10        8.74        3.39     15.63 o
   4  13  10        0.86       23.27     13.47 o
   5  13  10        0.03       18.25     21.79 o
   6  13  10        0.17        9.40     16.42 o
   7  13  10        0.62      -14.94     21.47 o
   8  13  10        1.85      -23.27     25.34 o
   9  13  10        1.99      -25.50     25.50 o
   0  14  10        6.72      -18.57     24.94 o
   1  14  10        0.01      -10.07     27.99 o
   2  14  10        1.89      -11.74     16.40 o
   3  14  10        0.20      -16.63     17.38 o
   4  14  10        0.12      -23.87     23.87 o
   5  14  10        0.10       -1.51     23.23 o
   6  14  10        0.20       18.77     22.99 o
   7  14  10        0.00        4.82     23.23 o
   1  15  10        0.32       23.97     13.89 o
   2  15  10        1.82      -17.34     17.34 o
   3  15  10        1.01      -18.53     18.53 o
   4  15  10        0.00        4.86     23.91 o
   5  15  10        1.10        4.94     23.39 o
   1   1  11       28.42       17.83      3.76 o
   2   1  11      195.83      183.95      4.94 o
   3   1  11       19.60       23.22      7.06 o
   4   1  11      148.77      150.83      7.38 o
   5   1  11      349.50      318.82      9.66 o
   6   1  11        9.27        8.14      6.20 o
   7   1  11      283.64      275.56     15.04 o
   8   1  11       40.32       44.13      7.60 o
   9   1  11        6.45       12.33      8.42 o
  10   1  11       27.87       30.91      7.94 o
  11   1  11        0.03      -18.61     22.21 o
  12   1  11        0.00      -12.53     12.53 o
  13   1  11        1.11       14.06     10.57 o
  14   1  11        0.42        2.12     14.74 o
  15   1  11        1.89        4.12     16.31 o
  16   1  11        1.62       23.13     13.49 o
   0   2  11      309.08      325.79      8.40 o
   1   2  11        7.44        0.09      5.19 o
   2   2  11        8.35       16.36      3.81 o
   3   2  11      237.39      252.83      6.02 o
   4   2  11       23.82       37.28      5.80 o
   5   2  11      449.68      427.51     11.10 o
   6   2  11       22.96       26.27     10.80 o
   7   2  11       95.16      108.04      8.21 o
   8   2  11        0.10       10.65      7.29 o
   9   2  11       25.56       26.98      7.60 o
  10   2  11        0.17       -2.88     11.00 o
  11   2  11        1.03       -8.83     18.75 o
  12   2  11        3.35        0.33     11.17 o
  13   2  11        4.64        8.43     11.12 o
  14   2  11        0.01       10.22     14.66 o
  15   2  11        1.56        0.38     16.60 o
  16   2  11        0.28        3.65     17.69 o
   1   3  11       23.87       28.37      3.75 o
   2   3  11       21.71       35.47      6.07 o
   4   3  11        0.13        3.64      8.16 o
   5   3  11       69.51       72.46      7.12 o
   6   3  11      107.43      125.65     18.77 o
   7   3  11        2.12       -1.14      9.54 o
   8   3  11      118.25      120.17     11.37 o
   9   3  11        1.98        0.45     10.47 o
  10   3  11       11.18        7.18      9.28 o
  11   3  11        0.24       -8.09     11.24 o
  12   3  11        0.80       13.95     10.02 o
  13   3  11        1.19        2.27     11.40 o
  14   3  11        6.45       30.13     11.69 o
  15   3  11        0.00      -16.28     16.28 o
  16   3  11        0.08      -15.97     21.08 o
   0   4  11        9.43        7.35      5.28 o
   1   4  11        0.32       -1.30      4.78 o
   2   4  11       34.96       36.79      4.23 o
   3   4  11      314.25      329.97      8.54 o
   4   4  11       74.50       82.75     12.23 o
   5   4  11       98.90       94.76     12.43 o
   6   4  11        9.56        4.95      8.06 o
   7   4  11       39.56       44.71      7.48 o
   8   4  11       28.35       31.99      7.83 o
   9   4  11       30.92       41.48     10.86 o
  10   4  11        0.87       -3.00      9.60 o
  11   4  11        0.16       10.76     16.08 o
  12   4  11        0.23      -13.90     13.90 o
  13   4  11        2.08      -15.35     21.08 o
  14   4  11        0.58       -6.78     15.26 o
  15   4  11        0.63       -6.27     13.98 o
  16   4  11        0.13        2.09     14.27 o
   1   5  11       28.63       19.42      9.50 o
   2   5  11       78.02       80.59      5.06 o
   3   5  11       24.44       22.77      4.98 o
   4   5  11      273.24      269.60     10.21 o
   5   5  11      141.13      131.38      8.54 o
   6   5  11        0.01      -10.24     10.24 o
   7   5  11       54.59       52.77      8.08 o
   8   5  11        0.04        6.76     12.19 o
   9   5  11        1.09       -0.86     11.46 o
  10   5  11       14.51       -2.79     12.62 o
  11   5  11       11.23        7.83     16.08 o
  12   5  11        0.90        0.49     17.01 o
  13   5  11        0.24       16.48     13.92 o
  14   5  11        1.99       10.96     15.04 o
  15   5  11        0.11       12.75     19.28 o
   0   6  11        0.61       -4.70      8.84 o
   1   6  11       87.31       83.86     14.74 o
   2   6  11       14.61       -5.94      9.78 o
   3   6  11        1.20        0.45      9.54 o
   5   6  11        2.63      -14.06     14.06 o
   6   6  11        0.80        8.29     10.00 o
   7   6  11       14.99       12.99     15.66 o
   8   6  11        7.62        4.94     16.77 o
   9   6  11       10.71       32.87     11.83 o
  10   6  11        1.46        3.43     17.29 o
  11   6  11        0.62        1.24     20.52 o
  12   6  11        0.99       15.74     19.80 o
  13   6  11        0.30      -24.42     24.42 o
  14   6  11        0.12       21.16     15.22 o
  15   6  11        0.01        3.23     22.59 o
   1   7  11       34.92       39.30      7.54 o
   2   7  11      126.17      130.95      8.96 o
   3   7  11        1.90       -5.75     18.29 o
   4   7  11        3.35        8.61     13.63 o
   5   7  11       36.17       39.20     10.44 o
   6   7  11       70.28       59.05     12.59 o
   7   7  11       90.99       81.24     13.55 o
   8   7  11        0.15        3.15     17.21 o
   9   7  11       17.34       -1.12     17.77 o
  10   7  11        0.39      -16.77     19.36 o
  11   7  11        1.64        7.69     17.73 o
  12   7  11        0.00       21.24     14.62 o
  13   7  11        0.13        4.38     19.52 o
  14   7  11        0.00       -3.15     22.63 o
  15   7  11        0.07       13.43     22.27 o
   0   8  11       35.24       26.06     11.55 o
   1   8  11        0.89       -2.18     10.69 o
   2   8  11       29.48       22.45      7.90 o
   3   8  11       46.42       30.02     15.88 o
   4   8  11       34.45       30.48     11.75 o
   5   8  11        0.14        7.33     10.80 o
   6   8  11        0.62       13.11     15.26 o
   7   8  11        6.91       12.75     11.63 o
   8   8  11        0.01      -18.93     18.93 o
   9   8  11       34.18      -14.30     21.04 o
  10   8  11        0.12       18.37     13.59 o
  11   8  11        0.20        8.09     20.88 o
  12   8  11        0.37       18.69     15.18 o
  13   8  11        0.06      -13.79     24.50 o
  14   8  11        0.00        6.53     21.44 o
   1   9  11       23.23        9.98     10.30 o
   2   9  11        2.88       -1.84     11.28 o
   3   9  11       10.19       24.37     14.36 o
   4   9  11        0.92        5.62     11.51 o
   5   9  11        0.36       -6.85     11.99 o
   6   9  11        1.26      -14.14     17.85 o
   7   9  11        5.17        4.58     19.32 o
   8   9  11       14.19       26.42     13.43 o
   9   9  11       11.08      -12.67     21.16 o
  10   9  11        0.09       14.78     19.68 o
  11   9  11        5.08       11.39     21.59 o
  12   9  11        1.53      -24.62     24.62 o
  13   9  11        0.00        4.82     16.14 o
   0  10  11       12.75       37.09     12.59 o
   1  10  11       21.23       15.49     10.90 o
   2  10  11        1.42       12.21     12.26 o
   3  10  11        5.14       -6.74     12.89 o
   4  10  11        0.00        3.35     16.65 o
   5  10  11       10.00       21.24     12.75 o
   6  10  11        7.85       35.90     12.91 o
   7  10  11        0.79       -6.14     20.44 o
   8  10  11        1.62        6.45     21.36 o
   9  10  11        0.38        5.42     20.08 o
  10  10  11        0.31       24.98     15.54 o
  11  10  11        3.53      -21.12     23.59 o
  12  10  11        0.03        0.00     21.79 o
   1  11  11        4.01       -5.50     13.11 o
   2  11  11       16.35        7.28     28.15 o
   3  11  11        1.67      -10.81     23.63 o
   4  11  11        2.09       19.36     12.95 o
   5  11  11        3.14       11.20     17.65 o
   6  11  11        0.27       -7.65     18.21 o
   7  11  11        5.21        7.97     21.04 o
   8  11  11        0.56        2.07     15.30 o
   9  11  11        1.52       -7.25     23.07 o
  10  11  11        5.81      -18.29     22.99 o
  11  11  11        1.27        9.60     22.87 o
   0  12  11        8.19       -3.75     20.48 o
   1  12  11       10.94       -8.05     14.66 o
   2  12  11        0.34       10.36     25.68 o
   3  12  11        2.49        5.75     15.41 o
   4  12  11        0.00       14.46     19.28 o
   5  12  11        0.68        2.71     19.40 o
   6  12  11        0.13      -13.79     22.75 o
   7  12  11        2.10       21.44     14.94 o
   8  12  11        0.06      -14.86     23.71 o
   9  12  11        0.21      -24.42     24.42 o
  10  12  11        0.56        0.00     21.79 o
   1  13  11        3.31       -0.01     16.03 o
   2  13  11        0.20        0.25     12.10 o
   3  13  11        0.26      -15.41     15.41 o
   4  13  11        0.45        1.43     22.47 o
   5  13  11        1.06        4.38     23.39 o
   6  13  11        0.02       20.88     21.40 o
   7  13  11        0.64        6.18     23.47 o
   8  13  11        0.00        9.60     24.10 o
   9  13  11        1.13       -1.67     24.70 o
   0  14  11        0.39        1.47     23.99 o
   1  14  11        0.99       15.84     13.23 o
   2  14  11        0.09       -6.98     25.60 o
   3  14  11        0.23        2.99     16.21 o
   4  14  11        0.80      -25.74     25.74 o
   5  14  11        0.10        4.78     23.83 o
   6  14  11        0.05      -17.73     23.71 o
   7  14  11        0.88       -3.31     24.62 o
   1  15  11        0.08       -3.67     18.69 o
   2  15  11        2.08      -16.34     26.18 o
   3  15  11        2.25        8.27     33.09 o
   4  15  11        0.05      -18.49     25.10 o
   0   0  12      779.84      796.13     17.13 o
   2   0  12      853.72      842.76     12.78 o
   3   0  12        1.64        4.29      8.36 o
   4   0  12     1054.30      983.23     20.76 o
   5   0  12       47.46       66.42     10.28 o
   6   0  12       82.91       81.24     10.44 o
   7   0  12       31.19       -0.80     15.54 o
   8   0  12      291.17      311.85     16.22 o
   9   0  12        2.03       11.08     14.30 o
  10   0  12        1.65       15.06     15.82 o
  11   0  12        2.72      -18.33     18.33 o
  12   0  12        5.40       21.83     12.47 o
  13   0  12        6.42       13.43     13.87 o
  14   0  12        0.14       13.87     20.52 o
  15   0  12        0.16       14.98     20.64 o
  16   0  12        1.52      -19.36     23.39 o
   1   1  12       13.67       11.51      4.05 o
   2   1  12        1.37        8.99      4.38 o
   3   1  12      129.31      125.58      5.17 o
   4   1  12      119.97      114.65      7.62 o
   5   1  12      434.54      436.95     11.42 o
   6   1  12       62.76       61.35      7.20 o
   7   1  12       51.07       50.24      7.92 o
   8   1  12        5.65       11.59      8.98 o
   9   1  12       14.69        3.22     10.63 o
  10   1  12        1.47      -15.38     15.38 o
  11   1  12        1.15        3.13      9.28 o
  12   1  12        2.39       16.12     12.15 o
  13   1  12        0.01       -1.56     11.59 o
  14   1  12        5.51       -8.26     16.03 o
  15   1  12        0.02        2.32     15.80 o
  16   1  12        0.06      -17.05     17.05 o
   0   2  12       11.44       14.96      4.98 o
   1   2  12       60.60       51.41      4.09 o
   2   2  12       60.12       70.36      4.30 o
   3   2  12      124.39      132.55      7.50 o
   4   2  12      175.71      179.31     11.00 o
   5   2  12       45.42       55.05     12.77 o
   6   2  12       67.24       78.38      7.69 o
   7   2  12       97.78      113.13      9.08 o
   8   2  12       26.89       32.66     13.73 o
   9   2  12       20.26       37.53     10.38 o
  10   2  12       20.52       17.19      9.81 o
  11   2  12        6.96       19.37      8.09 o
  12   2  12        0.58      -13.20     13.80 o
  13   2  12        0.33       -7.75     13.57 o
  14   2  12        0.50       -4.84     15.12 o
  15   2  12        0.71       10.15     12.90 o
  16   2  12        0.28       -2.15     21.22 o
   1   3  12        2.87       -5.01      5.01 o
   2   3  12       85.87       78.97      4.76 o
   3   3  12       18.80       17.04      5.24 o
   4   3  12      144.12      135.22      8.21 o
   5   3  12       69.52       63.91      7.76 o
   6   3  12      476.80      439.50     12.61 o
   7   3  12        0.22       10.02     10.08 o
   8   3  12       73.33       72.38      8.94 o
   9   3  12        0.15      -12.57     12.57 o
  10   3  12        2.62        2.44     10.74 o
  11   3  12        1.97       -3.68     10.21 o
  12   3  12        0.11       18.51     10.44 o
  13   3  12        0.12        3.19     14.62 o
  14   3  12        0.75       -6.66     18.53 o
  15   3  12        0.61       -3.81     16.40 o
  16   3  12        0.02       -3.00     13.74 o
   0   4  12       32.00       29.76      6.14 o
   1   4  12      261.78      280.07      7.15 o
   2   4  12        7.01       -3.74      6.31 o
   3   4  12      133.79      137.35      8.64 o
   4   4  12       68.44       56.15     11.91 o
   5   4  12       58.09       77.69      7.39 o
   6   4  12       12.90        6.49     10.11 o
   7   4  12       28.67       53.90     14.74 o
   8   4  12       52.42       61.30     11.16 o
   9   4  12        2.28       -8.53     11.88 o
  10   4  12        1.32       10.66      9.82 o
  11   4  12        0.74       18.33      9.51 o
  12   4  12        6.16       -2.63     14.25 o
  13   4  12        0.57       -6.23     13.80 o
  14   4  12        0.27      -15.42     15.42 o
  15   4  12        0.24       -7.97     16.66 o
   1   5  12      151.67      165.16      6.43 o
   2   5  12        3.97       24.62     10.75 o
   3   5  12        2.37        2.46      6.43 o
   4   5  12       60.03       49.79      7.39 o
   5   5  12       16.19       19.41      7.04 o
   6   5  12       13.83        7.90      9.71 o
   7   5  12        5.46       12.37      8.68 o
   8   5  12       65.52       66.46     16.79 o
   9   5  12       13.76       28.38     16.69 o
  10   5  12        1.73        6.90     12.27 o
  11   5  12        0.53      -13.18     13.18 o
  12   5  12        0.44      -16.87     21.38 o
  13   5  12        0.01      -12.08     15.14 o
  14   5  12        0.09       -4.46     15.00 o
  15   5  12        0.07      -18.58     18.58 o
   0   6  12        0.58      -13.67     13.67 o
   1   6  12        0.73        8.13      7.49 o
   2   6  12       29.53       25.09      9.54 o
   4   6  12      188.86      207.14     13.83 o
   5   6  12        0.53        3.47     14.46 o
   6   6  12        1.58       -7.29     14.74 o
   7   6  12       57.34       53.51     12.47 o
   8   6  12       14.60       13.35     18.85 o
   9   6  12       11.59       13.15     13.35 o
  10   6  12        6.70        0.00     18.61 o
  11   6  12        0.01       -2.51     19.12 o
  12   6  12        1.47       12.11     20.16 o
  13   6  12        0.08      -20.20     20.80 o
  14   6  12        0.57       -6.18     21.51 o
  15   6  12        0.20       21.51     15.74 o
   1   7  12      128.00      164.64     14.86 o
   2   7  12        3.80       18.31      6.90 o
   3   7  12        9.81        2.64     10.18 o
   5   7  12        0.40       11.12     15.06 o
   6   7  12        1.70       18.01     10.68 o
   7   7  12       27.79       51.83     12.23 o
   8   7  12       10.18        3.27     17.13 o
   9   7  12        1.58      -19.56     19.56 o
  10   7  12       19.46       15.38     13.75 o
  11   7  12        1.67        5.26     20.00 o
  12   7  12        2.13       12.63     21.32 o
  13   7  12        0.16      -23.95     23.95 o
  14   7  12        0.05      -24.94     24.94 o
   0   8  12      188.12      212.32     15.26 o
   1   8  12       15.91       32.78      7.83 o
   2   8  12       70.17       68.94      8.97 o
   3   8  12        0.13      -10.55     11.09 o
   4   8  12        4.77       12.03     10.36 o
   5   8  12        6.11       -2.99     11.36 o
   6   8  12       19.84        7.29     17.77 o
   7   8  12        0.22       12.07     16.73 o
   8   8  12        0.49        6.93     19.00 o
   9   8  12        3.63        7.37     19.20 o
  10   8  12        1.73        0.00     19.36 o
  11   8  12        1.43       24.86     13.94 o
  12   8  12        2.26      -23.55     23.55 o
  13   8  12        0.15       12.51     16.02 o
  14   8  12        0.06       11.67     23.19 o
   1   9  12       11.35        6.91     11.99 o
   2   9  12       22.03       12.48     12.03 o
   3   9  12        0.62       19.39      8.19 o
   4   9  12        2.07       11.47     15.70 o
   5   9  12        0.01        7.57     16.97 o
   6   9  12       30.14       -1.12     20.20 o
   7   9  12        2.02       25.26     12.87 o
   8   9  12        0.83       11.12     18.29 o
   9   9  12        2.62       26.06     13.51 o
  10   9  12        0.04       13.79     15.22 o
  11   9  12        2.53      -11.67     22.47 o
  12   9  12        0.02      -20.08     23.31 o
  13   9  12        0.10       14.78     23.27 o
   0  10  12       13.70       28.85     12.63 o
   1  10  12        0.15       18.58     10.25 o
   2  10  12        0.38      -13.21     13.21 o
   3  10  12        0.27        1.05     12.07 o
   4  10  12        0.28      -19.00     19.00 o
   5  10  12        0.22       -9.32     18.45 o
   6  10  12        0.66       -1.20     18.25 o
   7  10  12        0.13       -6.30     18.85 o
   8  10  12       12.34       10.56     20.80 o
   9  10  12        0.09      -15.26     20.72 o
  10  10  12        3.64       21.91     14.86 o
  11  10  12        0.17      -22.83     22.83 o
  12  10  12        0.00      -16.30     25.34 o
   1  11  12        0.21       14.59     29.82 o
   2  11  12        7.05       20.56     11.33 o
   3  11  12        9.33        0.47     32.63 o
   4  11  12        2.98       -3.07     13.79 o
   5  11  12        0.91      -15.18     21.24 o
   6  11  12        6.15       33.31     13.35 o
   7  11  12        0.54      -21.40     21.40 o
   8  11  12        5.12       29.72     14.82 o
   9  11  12        0.05       -7.41     22.15 o
  10  11  12        3.09       -4.66     24.54 o
  11  11  12        0.32        9.80     23.35 o
   0  12  12        0.03      -21.75     21.75 o
   1  12  12        1.81       -6.76     15.08 o
   2  12  12        0.16      -15.49     15.49 o
   3  12  12        0.30      -12.31     21.61 o
   4  12  12        1.69       21.32     13.90 o
   5  12  12        0.06        2.75     13.67 o
   6  12  12        0.03        5.66     20.92 o
   7  12  12        0.06      -21.91     21.91 o
   8  12  12        1.18        0.00     24.66 o
   9  12  12        0.05      -11.08     23.87 o
  10  12  12        1.23      -25.98     25.98 o
   1  13  12        0.34        0.00     14.71 o
   2  13  12        1.94       -1.08     13.10 o
   3  13  12        1.61      -16.44     16.44 o
   4  13  12        0.88       21.67     15.82 o
   5  13  12        2.70      -19.24     23.43 o
   6  13  12        0.69       -3.03     23.79 o
   7  13  12        0.01        0.00     21.75 o
   8  13  12        0.49       13.83     16.65 o
   0  14  12        1.94       33.87     15.26 o
   1  14  12        1.00      -16.54     16.54 o
   2  14  12        1.19      -17.11     17.11 o
   3  14  12        0.87        4.21     16.65 o
   4  14  12        0.25      -26.89     26.89 o
   5  14  12        0.00      -24.50     24.50 o
   6  14  12        0.21       -4.94     26.81 o
   1  15  12        0.00        2.80     18.05 o
   2  15  12        0.29        8.86     16.83 o
   3  15  12        0.28      -11.34     19.06 o
   1   1  13        2.61        3.75      4.14 o
   2   1  13      311.75      292.10      6.44 o
   3   1  13       46.01       50.59      9.13 o
   4   1  13      113.99      106.16     13.63 o
   5   1  13      262.43      231.26     10.03 o
   6   1  13       16.87       11.15      7.94 o
   7   1  13       56.36       62.98      7.70 o
   8   1  13        0.88      -10.57     10.57 o
   9   1  13        4.20      -11.42     11.42 o
  10   1  13        0.74        6.96     11.36 o
  11   1  13        0.01       14.16     10.02 o
  12   1  13        0.81       10.40     13.05 o
  13   1  13        2.63      -13.90     15.00 o
  14   1  13        0.61      -10.11     17.13 o
  15   1  13        1.56      -11.10     17.45 o
  16   1  13        0.00       -1.46     41.85 o
   0   2  13      127.73      127.68      8.69 o
   1   2  13       17.50       20.71      4.30 o
   2   2  13      156.04      171.66      5.53 o
   3   2  13      163.28      154.99      5.68 o
   4   2  13      533.31      546.20     12.38 o
   5   2  13       52.80       44.75      7.18 o
   6   2  13       58.83       39.24      7.99 o
   7   2  13        2.19       17.22     26.85 o
   8   2  13        1.32       -5.60     10.28 o
   9   2  13        5.35        7.22      9.15 o
  10   2  13        0.42        0.42      9.22 o
  11   2  13        0.00       -1.88     12.99 o
  12   2  13        5.54       12.82     11.57 o
  13   2  13        1.21        8.57     28.41 o
  14   2  13        0.13        5.03     14.26 o
  15   2  13        1.09        0.28     13.73 o
  16   2  13        0.28       10.90     15.87 o
   1   3  13       13.43       10.82      8.41 o
   2   3  13       55.10       61.50      7.29 o
   3   3  13       55.05       53.85      5.19 o
   4   3  13       54.69       55.71     15.00 o
   5   3  13       26.95       27.91      7.43 o
   6   3  13       57.65       47.43      8.05 o
   7   3  13        9.25       13.18      7.25 o
   8   3  13        2.84        9.50     10.91 o
   9   3  13        8.48       22.54     15.42 o
  10   3  13        0.00        3.78     11.70 o
  11   3  13        1.41       -5.29     10.76 o
  12   3  13        2.25        9.68     13.04 o
  13   3  13        2.16       11.40     11.41 o
  14   3  13        0.00        2.77     15.83 o
  15   3  13        0.13       -1.67     16.93 o
   0   4  13      219.30      226.07      9.34 o
   1   4  13      236.38      231.42      6.55 o
   2   4  13      167.27      171.88      6.16 o
   3   4  13      136.39      138.05      5.66 o
   4   4  13        3.98        8.79     11.00 o
   5   4  13       13.28       18.87     18.96 o
   6   4  13       78.79       79.70      8.61 o
   7   4  13        7.51      -10.89     11.28 o
   8   4  13       80.17       82.21      9.77 o
   9   4  13       12.07        3.16     11.90 o
  10   4  13        2.08      -12.34     12.34 o
  11   4  13        1.47       -7.13     15.04 o
  12   4  13        0.01       -5.28     14.14 o
  13   4  13        0.00       18.41     15.66 o
  14   4  13        0.47      -16.52     16.52 o
  15   4  13        0.50       -3.05     13.76 o
   1   5  13       45.96       61.16      5.20 o
   2   5  13       25.74       14.90      5.40 o
   3   5  13       40.35       42.05      5.82 o
   4   5  13        0.73       -0.85      9.38 o
   5   5  13       11.65        7.67     26.14 o
   6   5  13        4.65       11.07     23.19 o
   7   5  13       49.89       56.73      8.52 o
   8   5  13        0.42        1.81     14.24 o
   9   5  13        9.49       12.21      8.66 o
  10   5  13       17.55       -0.81     14.29 o
  11   5  13        0.01       -8.54     26.75 o
  12   5  13        0.24        8.69     11.32 o
  13   5  13        0.60      -10.16     14.53 o
  14   5  13        1.23        8.42     15.14 o
  15   5  13        0.14       14.85     16.73 o
   0   6  13       94.49       83.87     12.43 o
   1   6  13       23.08       26.72      6.99 o
   2   6  13       30.00       18.10     11.32 o
   3   6  13        0.17        8.65      7.76 o
   4   6  13        6.38        4.30     10.12 o
   5   6  13        9.54        4.50     15.18 o
   6   6  13        0.00      -15.34     15.34 o
   7   6  13       18.25       11.08     17.25 o
   8   6  13       11.44        6.41     11.99 o
   9   6  13        6.11       22.15     12.87 o
  10   6  13        3.21       16.97     19.56 o
  11   6  13        0.34      -12.95     20.88 o
  12   6  13        0.10       -9.68     19.44 o
  13   6  13        0.64      -23.43     23.43 o
  14   6  13        0.00       -9.52     22.95 o
   1   7  13       11.71       23.24     12.03 o
   2   7  13       13.82       18.74      8.84 o
   3   7  13       32.79       48.96      7.91 o
   4   7  13        0.65        0.00     13.55 o
   5   7  13        9.97       10.08     11.00 o
   6   7  13        8.51       14.22     15.42 o
   7   7  13       25.53       14.98     17.81 o
   8   7  13        2.19      -13.55     19.16 o
   9   7  13       17.95        9.56     13.51 o
  10   7  13        4.72        7.65     18.17 o
  11   7  13        0.74       12.19     21.36 o
  12   7  13        0.79        1.43     21.55 o
  13   7  13        0.09       22.31     15.86 o
  14   7  13        0.02       14.78     22.91 o
   0   8  13       46.36       38.97     12.71 o
   1   8  13        5.05       17.37      8.92 o
   2   8  13        0.01       -4.25     10.76 o
   3   8  13        2.05       16.44      9.64 o
   4   8  13        0.08       14.90     15.30 o
   5   8  13        4.84      -17.57     17.57 o
   6   8  13       10.38       21.75     12.23 o
   7   8  13        1.06        1.16     17.69 o
   8   8  13        5.35        3.59     18.69 o
   9   8  13        3.23        6.33     20.76 o
  10   8  13        0.28       18.77     19.24 o
  11   8  13        0.56       -2.83     20.80 o
  12   8  13        3.28       21.16     21.36 o
  13   8  13        0.01       38.53     15.46 o
   1   9  13        0.86       -3.10     11.64 o
   2   9  13        1.22       -2.74      9.91 o
   3   9  13        0.05        2.76      9.78 o
   4   9  13        0.04      -13.94     18.17 o
   5   9  13        0.27      -19.00     19.00 o
   6   9  13        0.09        4.66     18.21 o
   7   9  13        0.71       -2.43     17.57 o
   8   9  13        3.61        8.92     13.67 o
   9   9  13        6.41       12.07     21.20 o
  10   9  13        0.44        4.26     22.35 o
  11   9  13        6.10       13.47     21.24 o
  12   9  13        0.45       17.45     24.18 o
   0  10  13        2.42        5.50     16.06 o
   1  10  13       10.39       31.92     13.47 o
   2  10  13       14.69        4.34     17.79 o
   3  10  13        3.27        4.79     12.48 o
   4  10  13        6.11        6.37     12.91 o
   5  10  13        3.70        1.20     20.08 o
   6  10  13        0.07      -15.02     18.69 o
   7  10  13        0.10       15.66     19.96 o
   8  10  13        0.96       -4.10     20.96 o
   9  10  13        0.56      -12.87     21.16 o
  10  10  13        0.65      -24.62     24.62 o
  11  10  13        1.63        6.33     21.12 o
  12  10  13        0.12      -24.62     24.62 o
   1  11  13        2.14        3.55     14.28 o
   2  11  13        4.48       -4.78     13.85 o
   3  11  13        1.59       12.93      9.75 o
   4  11  13        0.09       15.06     13.03 o
   5  11  13        0.37        8.37     14.30 o
   6  11  13        5.21       20.24     21.79 o
   7  11  13        0.01       -8.41     19.68 o
   8  11  13        0.21       18.21     16.06 o
   9  11  13        0.53      -25.54     25.54 o
  10  11  13        0.14        3.19     24.50 o
  11  11  13        0.77      -23.43     25.82 o
   0  12  13        0.02        2.59     18.85 o
   1  12  13        6.15      -11.04     14.42 o
   2  12  13        1.63        6.55     24.90 o
   3  12  13        1.80       -7.86     32.93 o
   4  12  13        1.72      -10.84     22.19 o
   5  12  13        0.06      -11.12     20.92 o
   6  12  13        0.01        1.43     22.83 o
   7  12  13        1.52       27.77     14.94 o
   8  12  13        0.00       20.28     21.67 o
   9  12  13        0.22       28.41     16.97 o
   1  13  13        0.01      -16.18     16.18 o
   2  13  13        1.27       16.07     15.18 o
   3  13  13        0.96       -7.86     15.96 o
   4  13  13        0.11       -5.86     20.44 o
   5  13  13        1.45        6.77     15.78 o
   6  13  13        0.16       23.43     24.94 o
   7  13  13        0.25      -22.55     25.18 o
   8  13  13        0.01      -26.02     26.02 o
   0  14  13        0.03        6.10     24.98 o
   1  14  13        0.19       10.24     13.44 o
   2  14  13        0.10        2.34     16.67 o
   3  14  13        0.07      -18.44     32.75 o
   4  14  13        0.49       26.18     16.06 o
   5  14  13        0.39        3.23     23.91 o
   1  15  13        0.07       19.74     15.72 o
   0   0  14      523.03      566.00     16.89 o
   1   0  14        0.12       -5.14     15.30 o
   2   0  14       16.44        0.14      8.86 o
   3   0  14      142.84      144.78      8.31 o
   4   0  14       38.99       42.95      9.12 o
   5   0  14       26.73        5.42     14.22 o
   6   0  14        6.48       -9.88     13.51 o
   7   0  14      251.88      252.12     14.98 o
   8   0  14        6.02        1.87     14.10 o
   9   0  14        0.11      -15.18     16.14 o
  10   0  14        3.08       16.34     11.47 o
  11   0  14        0.29        9.56     18.13 o
  12   0  14        4.17      -18.01     21.08 o
  13   0  14        4.81       16.61     21.47 o
  14   0  14        1.67        4.46     21.47 o
  15   0  14        0.09       -8.01     22.31 o
   1   1  14        0.47        5.35      5.58 o
   2   1  14       46.27       44.31      8.69 o
   3   1  14      131.92      143.76      5.90 o
   4   1  14       87.49       91.79      7.66 o
   5   1  14       11.36       17.25      7.99 o
   6   1  14       39.97       50.28      7.56 o
   7   1  14        0.05       -8.41     10.47 o
   8   1  14        0.22       16.40      8.44 o
   9   1  14        4.80       -0.16     11.16 o
  10   1  14        0.46       -4.38     12.17 o
  11   1  14        1.07        6.57     13.24 o
  12   1  14        4.49        3.84     14.93 o
  13   1  14        0.63      -16.06     16.06 o
  14   1  14        0.83        5.76     22.07 o
  15   1  14        1.04        0.87     17.85 o
   0   2  14       12.68       12.13      6.91 o
   1   2  14        0.03       -0.07      5.95 o
   2   2  14      154.27      145.03      5.93 o
   3   2  14       11.41       12.99      5.86 o
   4   2  14       27.94       18.89      6.94 o
   5   2  14        0.08        9.69      7.29 o
   6   2  14       22.91       33.19      7.23 o
   7   2  14       31.67       32.67      7.43 o
   8   2  14        0.05        2.86     10.99 o
   9   2  14       13.71       21.54      8.08 o
  10   2  14        1.70       -2.59     18.83 o
  11   2  14        0.56        1.96     13.08 o
  12   2  14        9.35      -15.60     15.60 o
  13   2  14        0.38        7.24     14.99 o
  14   2  14        2.64       11.38     12.30 o
  15   2  14        0.09       -7.16     16.93 o
   1   3  14      150.10      158.03      5.97 o
   2   3  14       26.41       36.42      5.21 o
   3   3  14       57.39       63.30      6.38 o
   4   3  14       26.97       30.36      7.04 o
   5   3  14       81.47       82.90     11.30 o
   6   3  14        6.43        4.34      9.89 o
   7   3  14       13.46       18.64      7.60 o
   8   3  14        5.12        3.29      8.98 o
   9   3  14       25.65       33.65     10.28 o
  10   3  14        4.51        1.72     13.11 o
  11   3  14        1.79      -14.57     14.57 o
  12   3  14        1.86       -0.22     16.59 o
  13   3  14        0.69       -5.25     20.70 o
  14   3  14        0.13        4.61     15.26 o
  15   3  14        0.13      -12.14     16.89 o
   0   4  14        0.23       -9.95      9.95 o
   1   4  14        8.13        4.06      5.88 o
   2   4  14       11.49        1.03      5.94 o
   3   4  14       19.29       15.51      5.69 o
   4   4  14        0.02        4.78     19.20 o
   5   4  14        8.79        5.94      8.55 o
   6   4  14       14.25        8.74      9.92 o
   7   4  14        3.14       15.92      8.86 o
   8   4  14        6.64       -7.39     11.76 o
   9   4  14        0.71        2.95     11.96 o
  10   4  14        1.87       -5.38     13.02 o
  11   4  14        0.08        0.02     13.50 o
  12   4  14        0.06        6.21     15.04 o
  13   4  14        1.74       -8.03     15.79 o
  14   4  14        0.08       -4.01     13.67 o
  15   4  14        0.21      -11.78     26.81 o
   1   5  14        7.28        1.46      7.04 o
   2   5  14       31.27       34.67      5.12 o
   3   5  14        4.66       -4.16      7.01 o
   4   5  14        0.26      -10.50     10.50 o
   5   5  14       61.53       52.49      8.21 o
   6   5  14        0.05        7.59      9.46 o
   7   5  14        1.36       -0.43     12.99 o
   8   5  14        7.08       20.49     15.64 o
   9   5  14        1.43       -0.45     13.21 o
  10   5  14       15.28       28.87      9.58 o
  11   5  14        1.50        8.82     13.51 o
  12   5  14        1.25       -4.71     25.24 o
  13   5  14        0.02       -2.18     17.63 o
  14   5  14        0.28      -17.37     17.37 o
   0   6  14      216.39      220.45     15.26 o
   1   6  14       98.39       98.24      9.25 o
   2   6  14       56.00       60.82      8.13 o
   3   6  14       56.39       44.72      8.28 o
   4   6  14       10.16        8.25     11.43 o
   5   6  14        8.46       -2.87     11.12 o
   6   6  14        0.13        1.99     15.14 o
   7   6  14        0.22       -1.04     16.65 o
   8   6  14        0.03      -18.89     19.68 o
   9   6  14        7.23        2.35     19.68 o
  10   6  14        2.30      -20.08     20.24 o
  11   6  14        8.77       42.23     14.86 o
  12   6  14        0.33        4.34     22.07 o
  13   6  14        0.16        7.77     23.35 o
  14   6  14        0.26        3.31     23.75 o
   1   7  14        1.35        7.37      9.09 o
   2   7  14        0.16       -8.62     10.82 o
   3   7  14        2.90        0.45     11.21 o
   4   7  14        5.66       19.08     11.28 o
   5   7  14        2.05        9.12     15.62 o
   6   7  14        2.17        1.08     17.45 o
   7   7  14       15.21      -14.46     19.24 o
   8   7  14        4.63       22.87     12.55 o
   9   7  14        1.23       -7.45     18.21 o
  10   7  14        1.68      -20.60     20.60 o
  11   7  14        3.63       12.79     21.87 o
  12   7  14        0.30       -1.51     21.87 o
  13   7  14        0.00       -4.82     22.11 o
   0   8  14       54.16       41.83     13.03 o
   1   8  14        7.02       11.19     11.55 o
   2   8  14       16.61       21.26      9.76 o
   3   8  14        7.41       10.74      9.03 o
   4   8  14        5.40       -8.41     17.57 o
   5   8  14        0.74        8.69     17.29 o
   6   8  14        2.27       -3.94     12.03 o
   7   8  14        0.00      -18.37     18.37 o
   8   8  14        1.20       -7.45     18.96 o
   9   8  14        0.08      -18.29     19.64 o
  10   8  14        0.98       24.86     14.26 o
  11   8  14        1.45      -23.27     23.27 o
  12   8  14        0.26      -23.91     23.91 o
  13   8  14        0.89       -6.69     23.71 o
   1   9  14        5.69        8.72     12.78 o
   2   9  14       60.50       67.95     10.09 o
   3   9  14       17.28       22.06      9.10 o
   4   9  14        4.84       -5.66     17.29 o
   5   9  14        1.61       16.30     17.21 o
   6   9  14        0.43       26.57     12.03 o
   7   9  14        0.13      -18.89     19.64 o
   8   9  14        3.64        1.31     20.96 o
   9   9  14        0.12       12.47     21.04 o
  10   9  14        1.11      -22.67     22.67 o
  11   9  14        0.09      -26.18     26.18 o
  12   9  14        0.23        9.92     23.31 o
   0  10  14        1.88      -14.98     19.12 o
   1  10  14        1.63      -12.70     13.17 o
   2  10  14        8.85      -10.70     14.03 o
   3  10  14        0.45      -11.73     12.25 o
   4  10  14        1.47      -14.58     20.00 o
   5  10  14        1.99       -1.24     19.84 o
   7  10  14        0.26      -17.49     22.07 o
   8  10  14        0.03       18.96     14.74 o
   9  10  14        4.01      -13.23     23.99 o
  10  10  14        0.14       -9.24     22.67 o
  11  10  14        0.11      -21.47     25.22 o
   1  11  14        3.06        6.01     10.91 o
   2  11  14        3.31       -2.26     15.16 o
   3  11  14        0.92      -21.97     21.97 o
   4  11  14        8.48      -21.47     21.47 o
   5  11  14        0.03       -2.71     21.28 o
   6  11  14        0.43        8.33     20.72 o
   7  11  14        0.18       -5.78     20.04 o
   8  11  14        0.15      -25.90     25.90 o
   9  11  14        0.42      -10.92     24.14 o
  10  11  14        0.51      -27.45     27.45 o
   0  12  14        0.15       -1.35     20.12 o
   1  12  14        5.18       -7.43     14.87 o
   2  12  14        0.20      -16.49     16.49 o
   3  12  14        0.24       14.49     11.92 o
   4  12  14        0.23      -23.67     23.67 o
   5  12  14        2.10        5.82     21.20 o
   6  12  14        0.05       13.43     20.52 o
   7  12  14        0.56      -10.80     24.14 o
   8  12  14        0.02      -23.79     23.79 o
   9  12  14        0.10       -3.31     26.30 o
   1  13  14        0.07      -19.11     21.30 o
   2  13  14        0.03       -4.19     15.89 o
   3  13  14        1.27      -11.25     12.85 o
   4  13  14        0.55        0.00     16.10 o
   5  13  14        0.19      -23.67     23.67 o
   6  13  14        0.60      -19.24     24.50 o
   7  13  14        0.15       -9.92     27.13 o
   0  14  14        0.15      -22.19     26.53 o
   1  14  14        0.81      -13.07     27.01 o
   2  14  14        0.77      -17.98     21.38 o
   3  14  14        0.71       26.79     13.74 o
   4  14  14        0.11       -3.31     23.03 o
   1   1  15        3.93       -0.51      6.36 o
   2   1  15        2.27       -2.03      6.23 o
   3   1  15       91.31       92.46      6.62 o
   4   1  15        0.09       -4.43      9.29 o
   5   1  15        0.07        1.45      9.47 o
   6   1  15        2.04        2.46      9.78 o
   7   1  15        2.23       15.21      7.37 o
   8   1  15       13.84       21.78      9.62 o
   9   1  15        0.67       -3.83     11.64 o
  10   1  15        0.03       19.79     12.77 o
  11   1  15        8.52        9.14     11.10 o
  12   1  15        0.26        8.87     14.90 o
  13   1  15        0.64      -15.23     15.23 o
  14   1  15        1.71       -4.43     15.99 o
  15   1  15        0.01       -8.99     16.98 o
   0   2  15        0.46        1.93      8.63 o
   1   2  15      136.47      123.26      5.77 o
   2   2  15        1.41       -4.57      6.50 o
   3   2  15       48.93       51.76      5.40 o
   4   2  15        0.06       -4.81      8.78 o
   5   2  15        1.09      -10.39     10.39 o
   6   2  15        0.60        8.91      8.24 o
   7   2  15       13.64       10.18     11.13 o
   8   2  15        0.02        3.30     12.33 o
   9   2  15        0.00       -7.05     10.70 o
  10   2  15        0.01      -12.32     12.32 o
  11   2  15        1.85        6.39      9.62 o
  12   2  15        0.04      -12.88     15.07 o
  13   2  15        1.69        2.58     15.71 o
  14   2  15        0.00      -10.77     25.30 o
  15   2  15        0.03        4.52     14.15 o
   1   3  15       54.29       57.66      5.64 o
   2   3  15        3.43        0.25      6.83 o
   3   3  15        1.41       -3.58      6.05 o
   4   3  15        4.91        7.45      9.56 o
   5   3  15       15.87       14.31      9.10 o
   6   3  15        7.07       -6.21      9.34 o
   7   3  15        0.08        5.93     10.30 o
   8   3  15       12.88       11.32     17.11 o
   9   3  15        0.12       -5.59     10.30 o
  10   3  15        1.14      -11.42     13.13 o
  11   3  15        2.30       -1.23     11.61 o
  12   3  15        2.28        4.27     14.00 o
  13   3  15        0.21       17.00     14.62 o
  14   3  15        0.34        2.70     16.17 o
  15   3  15        0.28       18.87     13.88 o
   0   4  15        0.25        0.94      7.99 o
   1   4  15      127.73      134.10      6.29 o
   2   4  15        0.28        3.31      6.16 o
   3   4  15        0.68       -6.03      7.20 o
   4   4  15        2.09        6.38      8.00 o
   5   4  15        0.82      -10.94     10.94 o
   6   4  15        1.07      -11.10     11.10 o
   7   4  15       16.27        5.49     10.19 o
   8   4  15        0.25      -12.65     12.65 o
   9   4  15        0.48        2.64     13.08 o
  10   4  15        1.43      -14.16     14.16 o
  11   4  15        0.53        0.04     18.45 o
  12   4  15        1.96        3.65     16.89 o
  13   4  15        2.18       -4.19     16.87 o
  14   4  15        0.00       12.16     15.92 o
   1   5  15       27.14       40.57      5.56 o
   2   5  15       42.12       39.07      5.83 o
   3   5  15       34.08       31.15      5.99 o
   4   5  15        0.01       -2.38     10.78 o
   5   5  15       14.44       13.27     14.98 o
   6   5  15        0.57       -2.11     17.73 o
   7   5  15        0.09       -6.65     18.15 o
   8   5  15        2.98       15.16     14.68 o
   9   5  15        7.40       25.74      8.93 o
  10   5  15        1.74        7.18     14.28 o
  11   5  15        0.20       -7.79     26.48 o
  12   5  15        1.07       -0.66     14.06 o
  13   5  15        0.61        8.54     16.38 o
  14   5  15        0.04       13.52     12.51 o
   0   6  15        0.04      -16.06     16.06 o
   1   6  15       91.26      101.58     18.07 o
   2   6  15        2.94       -3.45     10.89 o
   3   6  15        5.94        0.14      9.37 o
   4   6  15        0.18      -11.79     15.62 o
   5   6  15        0.16       14.30     15.30 o
   6   6  15        0.04       10.68     15.62 o
   7   6  15        0.81        1.12     17.81 o
   8   6  15        0.32        7.09     18.77 o
   9   6  15        0.43        7.49     21.87 o
  10   6  15        0.09       10.60     21.36 o
  11   6  15        1.21      -22.11     22.11 o
  12   6  15        0.61        7.49     20.40 o
  13   6  15        0.02      -26.61     26.61 o
  14   6  15        0.14       20.40     25.34 o
   1   7  15       12.45        8.51     18.85 o
   2   7  15        0.20        0.41     11.34 o
   3   7  15        0.37        0.50     12.77 o
   4   7  15        1.57       16.22     10.44 o
   5   7  15        0.24        2.15     11.32 o
   6   7  15        0.54       14.10     12.23 o
   7   7  15        1.13        3.55     13.87 o
   8   7  15        0.22       13.67     19.92 o
   9   7  15        7.65       11.79     20.44 o
  10   7  15        0.32       17.33     14.70 o
  11   7  15        3.13       27.89     14.54 o
  12   7  15        0.00       13.23     14.90 o
  13   7  15        0.07        1.67     23.71 o
   0   8  15       27.16       12.75     18.37 o
   1   8  15       11.22        7.32      9.12 o
   2   8  15        0.01       13.36      9.87 o
   3   8  15       11.79        0.99     12.48 o
   4   8  15        1.55       14.54     16.69 o
   5   8  15        2.09       15.02     17.93 o
   6   8  15        0.88      -19.60     19.60 o
   7   8  15        1.87      -11.28     20.44 o
   8   8  15        0.95        9.16     14.38 o
   9   8  15        0.00      -12.43     20.96 o
  10   8  15        0.21       21.79     22.67 o
  11   8  15        2.37        4.62     21.12 o
  12   8  15        0.27        4.86     21.24 o
   1   9  15        4.04       12.19     10.51 o
   2   9  15        4.98       -9.82     13.85 o
   3   9  15        0.21       -5.76     13.59 o
   4   9  15        0.54        1.20     12.03 o
   5   9  15        0.44        4.94     18.33 o
   6   9  15        0.46       17.89     19.40 o
   7   9  15        4.34       13.31     19.72 o
   8   9  15        0.03       -2.79     22.51 o
   9   9  15        1.10       19.68     15.30 o
  10   9  15        4.05       -4.58     23.27 o
  11   9  15        1.22      -22.59     25.18 o
  12   9  15        0.00       10.20     24.30 o
   0  10  15        0.17      -17.25     20.40 o
   1  10  15        4.45       20.77     11.31 o
   2  10  15        0.43      -14.83     14.83 o
   3  10  15        0.01        1.70     13.59 o
   4  10  15        0.57       -9.00     20.88 o
   5  10  15        0.02       10.60     19.24 o
   6  10  15        0.75       -6.81     19.56 o
   7  10  15        0.36        4.26     14.62 o
   8  10  15        0.11       17.73     22.59 o
   9  10  15        0.34        6.93     16.10 o
  10  10  15        0.01        3.23     16.30 o
  11  10  15        0.53       -5.10     25.46 o
   1  11  15        1.58       10.28     11.81 o
   2  11  15        0.80      -15.48     15.48 o
   3  11  15        2.57        9.68     23.17 o
   4  11  15        1.20        6.93     20.28 o
   5  11  15        0.20       -4.26     15.54 o
   6  11  15        0.17      -16.10     24.34 o
   7  11  15        0.10       -6.06     22.67 o
   8  11  15        0.68        4.70     24.50 o
   9  11  15        0.02       13.11     16.38 o
   0  12  15        3.20        1.43     20.88 o
   1  12  15        0.48      -16.54     16.54 o
   2  12  15        0.34        9.54     12.91 o
   3  12  15        5.33       14.94     30.42 o
   4  12  15        2.21       -1.47     23.03 o
   5  12  15        1.49       22.87     24.06 o
   6  12  15        0.03       21.16     16.22 o
   7  12  15        0.22      -26.30     26.30 o
   1  13  15        0.00       -0.72     17.66 o
   2  13  15        1.32       23.97     13.67 o
   3  13  15        1.80       -0.09     19.36 o
   4  13  15        0.00        6.41     25.02 o
   5  13  15        0.69       16.38     23.27 o
   6  13  15        0.65      -16.77     25.14 o
   0  14  15        1.57        1.67     25.02 o
   1  14  15        0.01        5.37     17.00 o
   2  14  15        0.29      -16.60     18.06 o
   3  14  15        0.15       -7.67     17.53 o
   1   0  16       11.21        2.79      9.69 o
   2   0  16      150.67      150.64     12.99 o
   3   0  16      101.38       90.96      8.38 o
   4   0  16        3.90       -4.30     14.34 o
   5   0  16        0.52        7.21     15.18 o
   6   0  16        9.02        4.74     15.70 o
   7   0  16       63.11       82.67     13.59 o
   8   0  16        0.02        9.04     10.84 o
   9   0  16        6.32        5.66     17.77 o
  10   0  16        0.96      -20.52     20.52 o
  11   0  16        0.14      -20.00     20.00 o
  12   0  16       13.34        8.33     21.51 o
  13   0  16        0.10       -5.94     23.71 o
  14   0  16        1.33       21.47     16.73 o
  15   0  16        0.06       22.15     24.02 o
   1   1  16        6.85        3.46      6.80 o
   2   1  16       21.57       16.66      5.43 o
   3   1  16        0.93        8.12      5.52 o
   4   1  16        2.00        5.53     19.68 o
   5   1  16       59.74       79.95     22.19 o
   6   1  16        0.39       -8.92     11.43 o
   7   1  16        6.12       -0.01     11.03 o
   8   1  16        0.16        5.33     11.47 o
   9   1  16        0.00       -0.71     10.07 o
  10   1  16        1.01      -13.98     13.98 o
  11   1  16        0.16       -2.89     13.73 o
  12   1  16        0.35       -2.17     13.62 o
  13   1  16        0.00      -11.98     31.32 o
  14   1  16        0.01      -17.20     17.20 o
  15   1  16        0.26      -18.11     18.11 o
   0   2  16      134.09      125.52     10.18 o
   1   2  16       14.03        1.47      8.22 o
   2   2  16        0.43        6.15      5.47 o
   3   2  16       20.88       13.16      6.10 o
   4   2  16        4.80       -0.42      8.59 o
   5   2  16        1.28        6.45     10.57 o
   6   2  16        0.03        1.28     15.48 o
   7   2  16        2.71        4.96     12.25 o
   8   2  16        1.64      -12.46     12.46 o
   9   2  16        0.66       -9.24     19.04 o
  10   2  16        5.06       19.13     10.94 o
  11   2  16        0.05       14.92     11.83 o
  12   2  16        0.05       -2.74     18.27 o
  13   2  16        1.45        4.28     13.55 o
  14   2  16        0.08       -8.08     17.46 o
   1   3  16       21.89       23.78      5.57 o
   2   3  16        1.95       -9.32     10.04 o
   3   3  16        9.60       20.06      5.53 o
   4   3  16        0.88      -10.60     10.60 o
   5   3  16       49.85       45.40      8.56 o
   6   3  16        0.53        4.40     10.96 o
   7   3  16        1.51       20.64      9.04 o
   8   3  16        6.02       -1.79     14.96 o
   9   3  16        3.81      -12.19     13.29 o
  10   3  16        8.07       21.65     20.38 o
  11   3  16        0.64      -13.91     15.09 o
  12   3  16        1.53       -7.66     25.02 o
  13   3  16        0.06       -5.81     19.10 o
  14   3  16        0.38        9.88     16.23 o
   0   4  16        0.43        6.12     10.32 o
   1   4  16        0.36        3.74      6.43 o
   2   4  16        6.58        5.26      6.42 o
   3   4  16       15.66       11.38      5.99 o
   4   4  16        5.46       18.14      7.77 o
   5   4  16        1.87        7.59      8.79 o
   6   4  16        6.42        6.87     19.72 o
   7   4  16       13.23       21.82      9.69 o
   8   4  16        0.00      -11.44     12.30 o
   9   4  16        0.17       13.27     10.69 o
  10   4  16        0.02      -17.37     17.37 o
  11   4  16        1.71       -2.84     12.08 o
  12   4  16        0.12       18.88     38.71 o
  13   4  16        0.04       -9.13     16.62 o
  14   4  16        0.01      -19.94     19.94 o
   1   5  16       38.31       28.83      5.83 o
   2   5  16        1.51        1.35      7.71 o
   3   5  16        0.09       -0.12      6.64 o
   4   5  16        1.22      -16.24     19.20 o
   5   5  16       10.81       11.02      9.23 o
   6   5  16        0.89       10.94      8.52 o
   7   5  16        1.75       -0.53     12.52 o
   8   5  16        7.13       13.07     10.89 o
   9   5  16        1.59       -5.92     16.28 o
  10   5  16        1.84        5.42     14.90 o
  11   5  16        2.52        6.34     15.00 o
  12   5  16        0.06        0.08     15.40 o
  13   5  16        0.54       20.20     12.81 o
  14   5  16        0.07       27.60     14.09 o
   0   6  16       70.00       86.98     12.35 o
   1   6  16       19.71       29.85      8.71 o
   2   6  16        0.01        2.48     11.40 o
   3   6  16       13.01        1.17     12.13 o
   4   6  16        0.19        0.00     15.90 o
   5   6  16        7.01       13.98     17.33 o
   6   6  16        0.96       -4.50     16.77 o
   7   6  16        0.46       -4.70     18.73 o
   8   6  16        0.86       -1.24     18.85 o
   9   6  16        0.01       -5.22     21.04 o
  10   6  16        0.84       13.79     14.66 o
  11   6  16        0.17      -23.83     23.83 o
  13   6  16        0.29      -24.02     24.02 o
   1   7  16       32.66       34.82     19.34 o
   2   7  16       28.58       41.31      8.89 o
   3   7  16        1.12       -6.29     12.42 o
   4   7  16        1.08       -6.65     17.17 o
   5   7  16        1.42       10.24     12.23 o
   6   7  16        3.85       11.83     18.01 o
   7   7  16        0.61        0.00     19.16 o
   8   7  16        0.50       20.08     14.22 o
   9   7  16        5.92       17.05     14.78 o
  10   7  16        0.00        3.59     15.34 o
  11   7  16        0.57      -15.22     25.90 o
  12   7  16        0.34       -4.82     23.51 o
  13   7  16        0.25       -6.81     24.50 o
   0   8  16        7.73       27.85     12.83 o
   1   8  16        0.05       -6.22     16.77 o
   2   8  16        7.42       -6.77     19.78 o
   3   8  16        0.93        4.04     16.97 o
   4   8  16        0.20      -18.37     18.37 o
   5   8  16        1.56        8.45     17.05 o
   6   8  16        5.66       30.72     12.95 o
   7   8  16        0.98       28.73     13.51 o
   8   8  16        0.46       -1.35     14.94 o
   9   8  16        3.33      -20.08     22.39 o
  10   8  16        0.44      -23.83     23.83 o
  11   8  16        0.40       22.27     16.69 o
  12   8  16        0.28       21.00     17.81 o
   1   9  16        3.12        9.62     13.01 o
   2   9  16        7.42       -8.17     13.77 o
   3   9  16        0.17        7.93     12.17 o
   4   9  16        2.83      -12.59     20.32 o
   5   9  16        0.00        7.73     21.63 o
   6   9  16        1.00      -13.31     21.47 o
   7   9  16        0.75        2.75     14.54 o
   8   9  16        0.49       -5.78     22.19 o
   9   9  16        0.00        7.57     21.51 o
  10   9  16        0.07       -9.52     22.63 o
  11   9  16        0.42       32.47     16.89 o
   0  10  16        2.89      -21.00     21.00 o
   1  10  16       13.13       11.64     12.12 o
   2  10  16        3.93      -14.21     29.58 o
   3  10  16        0.25      -15.66     15.66 o
   4  10  16        6.40        2.71     21.99 o
   5  10  16        0.80      -19.28     22.27 o
   6  10  16        0.41       28.41     15.42 o
   7  10  16        0.27      -25.30     25.30 o
   8  10  16        0.52      -19.88     23.95 o
   9  10  16        0.21       -1.59     23.07 o
  10  10  16        0.09       21.71     22.47 o
   1  11  16        0.31      -11.63     15.58 o
   2  11  16        1.44      -11.03     15.69 o
   3  11  16        0.35       -6.43     16.70 o
   4  11  16        1.86        5.78     22.87 o
   5  11  16        0.10      -10.32     22.79 o
   6  11  16        1.72       26.53     15.42 o
   7  11  16        0.72       27.41     15.94 o
   8  11  16        0.56      -25.38     25.38 o
   9  11  16        0.00        0.00     24.14 o
   0  12  16        0.05      -16.38     22.51 o
   1  12  16        0.00        5.53     16.79 o
   2  12  16        0.09       11.96     14.93 o
   3  12  16        1.16      -20.56     20.56 o
   4  12  16        0.44      -24.14     24.14 o
   5  12  16        0.16      -20.52     22.79 o
   6  12  16        0.09       -1.63     24.06 o
   7  12  16        0.23      -11.67     24.14 o
   1  13  16        1.10       -4.77     17.12 o
   2  13  16        0.11       -2.63     22.65 o
   3  13  16        3.12       29.02     12.94 o
   4  13  16        0.16       22.47     18.41 o
   5  13  16        0.25      -20.28     24.14 o
   1   1  17        0.08       -0.05      6.50 o
   2   1  17       47.73       48.91      5.46 o
   3   1  17        0.49        1.87      5.24 o
   4   1  17        8.22       -3.77     10.92 o
   5   1  17        6.04       25.64     17.03 o
   6   1  17        1.22       -8.64     16.34 o
   7   1  17        3.60       12.28     11.14 o
   8   1  17        0.34       -5.62     12.11 o
   9   1  17        1.68        1.19     10.30 o
  10   1  17        0.16       -9.71     13.68 o
  11   1  17        0.09       10.12     11.84 o
  12   1  17        0.09       22.82     12.17 o
  13   1  17        0.20      -15.25     16.40 o
  14   1  17        0.12       29.39     13.33 o
   0   2  17       17.28       18.37     11.91 o
   1   2  17        3.80        2.38      6.73 o
   2   2  17       12.40        8.54      7.46 o
   3   2  17        1.36       -2.53      7.43 o
   4   2  17        1.12      -16.38     16.38 o
   5   2  17        5.85       -3.15     11.23 o
   6   2  17        3.26        8.36      9.07 o
   7   2  17        3.35        3.91     18.79 o
   8   2  17        7.86       -7.97     13.44 o
   9   2  17        0.22       -0.15     10.53 o
  10   2  17        0.00       11.63      9.46 o
  11   2  17        0.14       10.27     10.20 o
  12   2  17        0.25        7.26     19.34 o
  13   2  17        0.48      -15.34     15.34 o
  14   2  17        0.03      -17.40     17.40 o
   1   3  17        0.08       -2.82      6.30 o
   2   3  17        7.05        7.05      5.96 o
   3   3  17        2.49        7.05      6.48 o
   4   3  17       39.45       37.00      8.14 o
   5   3  17        3.61       -3.16     11.66 o
   6   3  17       12.85       12.26     10.18 o
   7   3  17        0.87        6.85     11.71 o
   8   3  17        5.62       12.21      9.14 o
   9   3  17        0.12        6.74     10.92 o
  10   3  17        1.94       12.77     24.54 o
  11   3  17        0.03      -15.41     15.41 o
  12   3  17        0.01       -0.75     15.61 o
  13   3  17        0.39       19.34     12.99 o
  14   3  17        0.18       -9.66     17.11 o
   0   4  17       36.94       52.86     18.07 o
   1   4  17       21.89       22.46      6.26 o
   2   4  17        2.06        5.79      7.46 o
   3   4  17        4.01       10.52      6.19 o
   4   4  17        4.98       -2.29     12.29 o
   5   4  17        3.45        4.87      9.70 o
   6   4  17       10.31        8.11     11.83 o
   7   4  17        2.08      -12.52     12.52 o
   8   4  17        0.25       13.92     19.14 o
   9   4  17        2.79        3.50     18.65 o
  10   4  17        3.84       -4.68     15.26 o
  11   4  17        1.80        7.94     12.36 o
  12   4  17        0.34      -15.71     15.71 o
  13   4  17        0.00        2.74     18.53 o
   1   5  17        0.36        1.26      6.84 o
   2   5  17        0.01       -1.26      6.81 o
   3   5  17        0.36       -7.72      7.72 o
   4   5  17        8.78       14.97     10.12 o
   5   5  17        4.49        3.14     12.07 o
   6   5  17        5.03        8.74     10.13 o
   7   5  17        0.43       14.23      9.81 o
   8   5  17        0.14       -0.90     11.95 o
   9   5  17        0.35       -6.79     15.04 o
  10   5  17        0.52      -14.92     14.92 o
  11   5  17        0.21       -5.89     16.13 o
  12   5  17        0.04      -11.38     16.09 o
  13   5  17        0.00       -9.11     15.83 o
   0   6  17       12.79       10.24     12.39 o
   1   6  17        0.91       -6.05     11.98 o
   2   6  17        0.55        0.35     11.59 o
   3   6  17        2.11        7.47     12.14 o
   4   6  17        2.08      -13.11     18.13 o
   5   6  17        6.24      -14.66     17.21 o
   6   6  17        2.85      -10.56     19.36 o
   7   6  17        1.14        2.43     17.85 o
   8   6  17        0.05        5.14     19.40 o
   9   6  17        0.27      -22.11     22.11 o
  10   6  17        0.13       13.63     15.42 o
  11   6  17        0.44      -13.63     21.79 o
  12   6  17        0.57       -4.82     23.75 o
  13   6  17        0.44        1.71     25.42 o
   1   7  17        1.81       -8.62     12.69 o
   2   7  17       14.24        8.61     12.95 o
   3   7  17        0.02       -0.77     12.03 o
   4   7  17        1.77       13.83     12.07 o
   5   7  17        0.73        0.00     19.32 o
   6   7  17        0.15        3.71     18.73 o
   7   7  17        3.08      -20.08     20.08 o
   8   7  17        0.01        8.09     20.64 o
   9   7  17        1.08       -9.92     19.60 o
  10   7  17        1.70       -1.47     20.64 o
  11   7  17        0.00       17.33     16.65 o
  12   7  17        0.67        7.49     16.61 o
   0   8  17        1.02       12.75     18.77 o
   1   8  17        0.00      -17.90     18.59 o
   2   8  17        0.49       17.58     10.36 o
   3   8  17        4.11       -8.19     13.94 o
   4   8  17        0.03      -17.13     19.08 o
   5   8  17        0.21      -20.60     20.60 o
   6   8  17        0.20        6.49     19.08 o
   7   8  17        0.02      -21.91     21.91 o
   8   8  17        0.06        4.26     21.28 o
   9   8  17        0.22       30.48     14.30 o
  10   8  17        0.04       18.73     21.63 o
   1   9  17        4.53       -9.25     13.82 o
   2   9  17        0.01      -15.06     15.06 o
   3   9  17        1.10        3.77     14.29 o
   4   9  17        0.32       21.47     13.94 o
   5   9  17        2.58       14.70     14.54 o
   6   9  17        0.89       30.40     13.87 o
   8   9  17        1.75       29.92     16.06 o
   9   9  17        0.06       17.21     22.91 o
  10   9  17        0.24      -18.01     24.46 o
   0  10  17        0.16       13.27     21.47 o
   1  10  17        2.01       11.44     11.93 o
   2  10  17        0.84       10.07     14.47 o
   3  10  17        1.49       -1.36     23.15 o
   4  10  17        0.09       34.03     13.83 o
   5  10  17        1.70      -22.87     22.87 o
   6  10  17        0.02       11.75     21.67 o
   7  10  17        0.00       18.96     15.58 o
   8  10  17        0.22        8.73     15.74 o
   9  10  17        0.42       20.60     15.78 o
   1  11  17        0.92       -1.86     15.81 o
   2  11  17        0.82        0.06     16.41 o
   3  11  17        0.25       15.64     18.59 o
   4  11  17        0.07      -14.86     23.95 o
   5  11  17        0.06      -24.14     24.14 o
   6  11  17        0.22        4.70     22.47 o
   7  11  17        0.11       -1.63     17.25 o
   8  11  17        0.78       31.87     16.10 o
   0  12  17        0.63      -12.23     24.98 o
   1  12  17        0.42      -11.57     16.70 o
   2  12  17        1.13      -19.28     19.28 o
   3  12  17        1.80        1.76     13.90 o
   4  12  17        0.25        9.52     23.67 o
   5  12  17        0.53      -25.62     25.62 o
   6  12  17        0.55       13.31     25.90 o
   1  13  17        1.83        7.57     18.04 o
   2  13  17        0.06       -7.42     17.00 o
   3  13  17        0.26       -2.63     14.92 o
   4  13  17        0.00      -27.21     27.21 o
   0   0  18       38.88       46.62     11.51 o
   1   0  18       26.82       46.47      8.35 o
   2   0  18        0.04       -2.27     10.52 o
   3   0  18        0.27      -10.44     10.44 o
   4   0  18        2.69       -8.77     14.58 o
   5   0  18       14.87       31.36     11.51 o
   6   0  18        6.22       13.75     16.42 o
   7   0  18        7.82       -6.65     19.20 o
   8   0  18        0.52       -9.36     17.61 o
   9   0  18        2.56        8.05     14.06 o
  10   0  18        0.64      -19.68     19.68 o
  11   0  18        1.48        2.79     21.71 o
  12   0  18        0.04       13.39     21.08 o
  13   0  18        0.65       -4.74     23.11 o
  14   0  18        0.06      -24.98     24.98 o
   1   1  18       13.18       12.83      7.08 o
   2   1  18        4.29        3.37      6.47 o
   3   1  18        1.25        1.76      7.61 o
   4   1  18        0.05       -5.17     10.06 o
   5   1  18       37.88       38.68      8.96 o
   6   1  18        2.31       -4.26     12.90 o
   7   1  18        0.00      -19.02     20.62 o
   8   1  18        0.05       -0.01     13.11 o
   9   1  18        4.76       -9.00     25.16 o
  10   1  18        1.41       -4.40     21.75 o
  11   1  18        0.81       16.92     12.00 o
  12   1  18        0.64        0.31     15.86 o
  13   1  18        0.00        6.49     15.88 o
  14   1  18        0.06      -17.64     17.64 o
   0   2  18        8.17       -1.78     10.60 o
   1   2  18       12.46        6.30      6.90 o
   2   2  18        0.02        3.20      6.39 o
   3   2  18       14.42        8.13      6.43 o
   4   2  18        0.80      -18.61     19.36 o
   5   2  18        5.82        5.01      8.42 o
   6   2  18        1.58        2.75     13.98 o
   7   2  18       27.24       34.87     21.16 o
   8   2  18        0.08        3.44     13.69 o
   9   2  18        0.25        8.15     12.80 o
  10   2  18        1.11       -5.23     14.66 o
  11   2  18        0.11       -1.43     15.09 o
  12   2  18        0.00       -5.89     15.70 o
  13   2  18        0.02        1.91     16.42 o
   2   3  18        1.72        3.86      7.62 o
   3   3  18        1.98        8.56      6.72 o
   4   3  18        2.54        1.70     11.43 o
   5   3  18        5.11       -2.11     12.34 o
   6   3  18        0.21        2.74     23.09 o
   7   3  18        2.53        2.31     12.75 o
   8   3  18        0.27       15.07     10.25 o
   9   3  18        0.09        8.58     10.67 o
  10   3  18        0.03       23.72      9.63 o
  11   3  18        0.98      -14.39     16.02 o
  12   3  18        0.03        9.73     12.81 o
  13   3  18        0.00        8.71     18.67 o
   0   4  18        0.36        0.97     11.01 o
   1   4  18       33.95       30.82      6.62 o
   2   4  18        0.04       -7.68      7.68 o
   3   4  18       34.18       35.50      6.63 o
   4   4  18        3.56       -5.58     15.76 o
   5   4  18       11.38       25.84     15.22 o
   6   4  18        0.46       -9.57     24.34 o
   7   4  18        4.07       19.90     17.49 o
   8   4  18        1.36       11.55     15.24 o
   9   4  18        0.38        2.62     13.99 o
  10   4  18        0.08       -1.97     15.96 o
  11   4  18        0.35       20.17     16.18 o
  12   4  18        0.45       -1.37     13.22 o
  13   4  18        0.87      -16.46     16.92 o
   1   5  18        4.15       -5.40      8.71 o
   2   5  18        0.33        1.13      7.29 o
   3   5  18        0.10       -8.04      8.99 o
   4   5  18        1.48       -4.99     16.40 o
   5   5  18        0.84       -4.15     17.51 o
   6   5  18        3.81       -2.94     13.42 o
   7   5  18        2.36        3.20     12.89 o
   8   5  18        0.25       -6.71     19.94 o
   9   5  18        1.90      -14.59     14.59 o
  10   5  18        0.00        5.69     15.06 o
  11   5  18        0.02       -5.77     16.45 o
  12   5  18        0.00        8.62     16.67 o
  13   5  18        0.03       18.42     16.67 o
   0   6  18        0.02       10.84     11.99 o
   1   6  18        5.83       -7.48     12.21 o
   2   6  18        0.07       -2.09     19.20 o
   3   6  18        9.42        7.16     11.75 o
   4   6  18        0.00      -12.59     18.45 o
   5   6  18        0.05       10.64     18.41 o
   6   6  18        1.22       11.04     12.83 o
   7   6  18        4.87      -21.20     21.20 o
   8   6  18        0.14        8.01     22.23 o
   9   6  18        0.58      -22.55     22.55 o
  10   6  18        0.24       -5.90     21.24 o
  11   6  18        1.25        4.66     16.53 o
  12   6  18        0.17        7.41     17.41 o
   1   7  18        4.25        1.79     12.59 o
   2   7  18        2.91       -4.03     13.45 o
   3   7  18        0.00       -5.05     21.24 o
   4   7  18        0.02        6.02     18.41 o
   5   7  18        9.59       -9.92     18.93 o
   6   7  18        0.73       23.79     13.55 o
   7   7  18        0.84        8.01     15.10 o
   8   7  18        1.07       15.38     20.76 o
   9   7  18        0.06       -4.38     20.12 o
  10   7  18        0.01      -21.51     25.74 o
  11   7  18        0.17        4.86     24.26 o
   0   8  18        2.47       -6.10     13.43 o
   1   8  18        2.44       -7.91     13.90 o
   2   8  18        0.02       -2.47     13.75 o
   3   8  18        0.36       -4.69     13.56 o
   4   8  18        6.67       15.30     17.69 o
   5   8  18        0.66        7.89     19.00 o
   6   8  18        0.59        4.06     20.60 o
   7   8  18        0.25       27.41     14.14 o
   8   8  18        1.30       19.04     23.87 o
   9   8  18        0.90       22.95     23.59 o
  10   8  18        0.12       -3.23     23.15 o
  11   8  18        0.03       -3.39     23.59 o
   1   9  18        2.37       -6.75     16.85 o
   2   9  18        0.04       -7.16     14.78 o
   3   9  18        4.29       -2.08     15.96 o
   4   9  18        1.34      -23.27     23.27 o
   6   9  18        0.02       -1.43     22.71 o
   7   9  18        1.55       20.76     15.50 o
   8   9  18        0.01      -10.80     24.42 o
   9   9  18        0.68        6.41     22.15 o
  10   9  18        0.00       -8.41     27.01 o
   0  10  18        4.32      -17.97     23.67 o
   1  10  18        1.37       15.19     11.48 o
   2  10  18        0.21      -16.83     19.84 o
   3  10  18        1.16      -16.78     16.78 o
   4  10  18        0.67        4.30     22.47 o
   5  10  18        0.00        8.84     23.71 o
   6  10  18        0.71       -7.61     15.82 o
   7  10  18        0.10       29.01     15.98 o
   8  10  18        0.08      -26.61     26.61 o
   9  10  18        0.03      -10.16     25.54 o
   1  11  18        0.00       12.64     14.69 o
   2  11  18        1.22       -2.16     13.90 o
   3  11  18        0.38       11.28     16.18 o
   4  11  18        0.41        1.55     22.63 o
   5  11  18        0.04        5.50     16.77 o
   6  11  18        0.33       -9.68     23.71 o
   7  11  18        0.89       19.96     17.05 o
   0  12  18        1.80       -6.33     23.67 o
   1  12  18        2.55       14.42     17.12 o
   2  12  18        0.00        6.11     17.88 o
   3  12  18        0.01      -27.28     29.92 o
   4  12  18        0.03       31.12     15.98 o
   5  12  18        0.02      -15.06     26.06 o
   1  13  18        0.00       17.66     12.57 o
   1   1  19        0.51       -7.75      7.75 o
   2   1  19        8.70        5.06      6.91 o
   3   1  19        4.82       10.33      6.47 o
   4   1  19        5.35       22.09      9.03 o
   5   1  19        1.29       -9.28     14.02 o
   6   1  19        0.69       -1.34     12.17 o
   7   1  19        0.40       23.81     17.97 o
   8   1  19        0.24        6.52     10.72 o
   9   1  19        0.69        5.72     11.74 o
  10   1  19        0.21       24.00     11.14 o
  11   1  19        0.19        5.10     11.87 o
  12   1  19        0.12        2.26     16.15 o
  13   1  19        0.10      -18.03     18.03 o
   0   2  19        0.20        2.44     10.65 o
   1   2  19        0.33        4.23      6.94 o
   2   2  19        0.85       12.59      5.95 o
   3   2  19        2.90        3.16      7.91 o
   4   2  19        5.77        4.26     12.03 o
   5   2  19        1.74       -2.88     13.67 o
   6   2  19       12.90       23.64     10.44 o
   7   2  19        0.01       17.66      8.76 o
   8   2  19        2.59      -11.20     13.61 o
   9   2  19        1.11       15.96     10.76 o
  10   2  19        0.06      -15.24     15.24 o
  11   2  19        0.32      -22.03     25.06 o
  12   2  19        0.00        3.64     32.45 o
  13   2  19        0.02       -3.44     13.45 o
   1   3  19        0.04       -2.73      7.68 o
   2   3  19        0.30       -3.51      8.05 o
   3   3  19        5.13       -7.58      8.37 o
   4   3  19        4.14       14.12     12.37 o
   5   3  19        6.25       13.98     12.10 o
   6   3  19        4.19       14.35     15.70 o
   7   3  19        4.80        6.28     10.27 o
   8   3  19        0.50       -7.63     12.97 o
   9   3  19        0.21        1.81     11.42 o
  10   3  19        0.14       -2.87     14.63 o
  11   3  19        0.02       -0.09     20.22 o
  12   3  19        0.20       11.91     16.18 o
  13   3  19        0.05        2.61     25.64 o
   0   4  19        0.85        7.38     11.13 o
   1   4  19        1.48        9.44      8.20 o
   2   4  19        0.00       -8.52      8.52 o
   3   4  19        4.14        9.73      9.40 o
   4   4  19        4.38        1.70     12.43 o
   5   4  19        3.16        3.72     10.27 o
   6   4  19        0.33      -16.92     22.11 o
   7   4  19        0.24       10.60     12.65 o
   8   4  19        0.00       16.48     10.94 o
   9   4  19        0.16      -15.31     15.31 o
  10   4  19        0.00       -2.21     15.92 o
  11   4  19        1.06      -16.83     16.83 o
  12   4  19        0.01       -1.75     21.83 o
   1   5  19        3.12        5.01      8.15 o
   2   5  19        8.36        3.11     10.79 o
   3   5  19        1.94        5.93      7.72 o
   4   5  19       10.35       21.99     22.55 o
   5   5  19        0.39       -7.36     13.30 o
   6   5  19        2.91        1.24     13.30 o
   7   5  19        2.61       -2.57     14.24 o
   8   5  19        0.34      -17.21     20.20 o
   9   5  19        0.00        2.38     14.72 o
  10   5  19        1.38      -15.69     15.69 o
  11   5  19        0.17        8.21     13.66 o
  12   5  19        0.39      -17.42     17.42 o
   0   6  19        7.20       21.16     12.95 o
   1   6  19        1.87       -5.75     12.43 o
   2   6  19        0.95        6.91     10.65 o
   3   6  19        0.07        5.58     10.62 o
   4   6  19        8.28       10.88     18.37 o
   5   6  19        1.05        2.47     13.94 o
   6   6  19        0.00      -16.77     20.40 o
   7   6  19        0.22        8.05     20.76 o
   8   6  19        0.06      -18.21     22.19 o
   9   6  19        0.00      -22.99     22.99 o
  10   6  19        0.66       -6.14     23.63 o
  11   6  19        0.05      -17.81     25.74 o
   1   7  19        0.11        2.06     13.60 o
   2   7  19        3.02        7.28     13.15 o
   3   7  19        0.10       16.72     17.37 o
   4   7  19        0.13      -19.20     19.20 o
   5   7  19        0.12       14.34     19.12 o
   6   7  19        2.50        8.09     14.38 o
   7   7  19        0.57       16.81     21.95 o
   8   7  19        0.21      -14.58     22.11 o
   9   7  19        1.66       -1.51     24.70 o
  10   7  19        0.11        7.17     16.85 o
  11   7  19        0.02        3.35     22.23 o
   0   8  19        4.03      -17.85     22.43 o
   1   8  19        0.56        4.29     13.67 o
   2   8  19        2.30       11.25     24.18 o
   3   8  19        0.62        4.56     14.72 o
   4   8  19        0.02      -21.79     21.79 o
   5   8  19        0.18      -21.59     21.59 o
   6   8  19        0.27        5.66     21.04 o
   7   8  19        0.00      -21.67     21.67 o
   8   8  19        0.38       -4.58     22.27 o
   9   8  19        0.13       23.07     15.54 o
  10   8  19        0.20       -6.65     24.54 o
   1   9  19        0.57       -9.96     24.44 o
   2   9  19        0.57       -8.49     14.56 o
   3   9  19        0.01        6.57     11.45 o
   4   9  19        0.10        5.66     21.28 o
   5   9  19        0.05       15.98     22.43 o
   6   9  19        1.24        1.51     24.34 o
   7   9  19        0.06       -9.28     24.54 o
   8   9  19        0.96        3.19     24.30 o
   9   9  19        0.02      -25.90     25.90 o
   0  10  19        2.79      -18.73     24.14 o
   1  10  19        0.03      -15.95     15.95 o
   2  10  19        0.00       -8.23     16.13 o
   3  10  19        0.01       -8.42     19.90 o
   4  10  19        0.96      -22.99     22.99 o
   5  10  19        0.22        3.07     22.39 o
   6  10  19        0.05        3.15     23.67 o
   7  10  19        0.30       27.73     16.77 o
   8  10  19        0.23       11.79     25.54 o
   1  11  19        0.13        1.73     13.86 o
   2  11  19        0.20       -4.79     13.32 o
   3  11  19        0.28      -16.67     16.67 o
   4  11  19        0.25      -26.26     26.26 o
   5  11  19        0.10       16.34     24.86 o
   6  11  19        0.38      -27.77     27.77 o
   0  12  19        0.00       19.64     25.38 o
   1  12  19        0.27       -6.62     17.35 o
   2  12  19        0.37      -13.26     17.56 o
   3  12  19        0.03        2.86     22.59 o
   4  12  19        0.53      -18.69     26.06 o
   0   0  20        2.25        7.25     11.24 o
   1   0  20        5.90       12.10      9.23 o
   2   0  20        3.41        4.90     11.90 o
   3   0  20       12.53       13.49     16.95 o
   4   0  20       31.98       40.44     12.95 o
   5   0  20        0.16        1.16     18.45 o
   6   0  20        0.58        0.00     16.49 o
   7   0  20       24.31       15.54     14.86 o
   8   0  20        5.37      -21.79     21.79 o
   9   0  20        0.11       -8.21     21.75 o
  10   0  20        3.99      -20.24     23.39 o
  11   0  20        0.00        6.10     21.40 o
  12   0  20        0.07       -8.09     24.78 o
   1   1  20        0.52       -1.81      7.56 o
   2   1  20        8.25        7.59      7.96 o
   3   1  20        1.06        3.14      7.31 o
   4   1  20        0.38       -2.51     20.30 o
   5   1  20        1.33       -1.62     16.67 o
   6   1  20        0.13        2.71     13.30 o
   7   1  20        0.27       -6.88     13.42 o
   8   1  20        0.38       24.17     27.77 o
   9   1  20        0.33       16.35     15.80 o
  10   1  20        0.08        7.58     15.52 o
  11   1  20        0.46       -3.00     16.60 o
  12   1  20        0.44       -8.68     13.96 o
   0   2  20        1.27        3.79     19.28 o
   1   2  20        3.83       -6.74      6.74 o
   2   2  20        1.23       -8.60      8.60 o
   3   2  20       10.25       20.26      6.87 o
   4   2  20        1.99      -10.47     12.31 o
   5   2  20        4.90        0.69     13.59 o
   6   2  20        4.65       10.17     10.66 o
   7   2  20        0.28        1.27     13.41 o
   8   2  20        0.00      -14.73     14.73 o
   9   2  20        2.54       -6.69     14.92 o
  10   2  20        0.34        6.35     14.91 o
  11   2  20        0.00        4.63     16.28 o
  12   2  20        0.24       14.70     17.33 o
   1   3  20        9.81       -0.83      8.55 o
   2   3  20        5.83       11.94      6.45 o
   3   3  20        4.75       10.17      7.66 o
   4   3  20        0.11        9.83     12.27 o
   5   3  20       12.00       -4.07     14.31 o
   6   3  20        8.65        6.45     12.61 o
   7   3  20        0.04        7.62     19.26 o
   8   3  20        0.82      -11.79     11.79 o
   9   3  20        1.84       17.58     12.05 o
  10   3  20        0.03       -0.33     14.38 o
  11   3  20        0.02        4.52     15.60 o
  12   3  20        0.10      -17.33     25.68 o
   0   4  20        0.29       -9.95      9.95 o
   1   4  20        1.21        5.45      7.69 o
   2   4  20        0.02        9.21      6.87 o
   3   4  20        0.25        3.89      8.72 o
   4   4  20        0.14       -9.45     14.20 o
   5   4  20        1.16       -1.05     14.04 o
   6   4  20        0.00        7.04     13.83 o
   7   4  20        0.18      -17.79     17.79 o
   8   4  20        0.44       -2.97     14.44 o
   9   4  20        0.06       -6.39     18.05 o
  10   4  20        0.10      -17.24     17.24 o
  11   4  20        0.36        8.27     19.58 o
  12   4  20        0.18        3.39     17.38 o
   1   5  20        9.01       14.73      7.08 o
   2   5  20        0.00       -5.20      9.32 o
   3   5  20        1.85       13.31      9.68 o
   4   5  20        0.98      -13.64     13.64 o
   5   5  20        9.64       20.46     10.53 o
   6   5  20        0.03       -9.14     14.10 o
   7   5  20        0.03       -4.65     14.54 o
   8   5  20        0.73        0.00     14.90 o
   9   5  20        0.72        1.10     15.60 o
  10   5  20        0.15       -4.94     15.33 o
  11   5  20        1.08      -17.86     17.86 o
   0   6  20        0.09       -3.63     19.08 o
   1   6  20        3.57       -6.07     14.61 o
   2   6  20        1.71        3.96     13.60 o
   3   6  20        3.82       -2.09     13.34 o
   4   6  20        1.08       -8.92     20.00 o
   5   6  20        0.04       10.52     19.12 o
   6   6  20        0.27        8.13     19.96 o
   7   6  20        0.19       11.28     21.63 o
   8   6  20        0.08       -7.33     22.23 o
   9   6  20        0.39      -24.50     24.50 o
  10   6  20        0.16        8.05     26.38 o
  11   6  20        0.45        1.67     24.54 o
   1   7  20        0.99       18.44      9.46 o
   2   7  20        0.25        1.50     13.88 o
   3   7  20        0.00       -1.93     14.61 o
   4   7  20        1.06        7.37     13.59 o
   5   7  20        0.17        2.75     19.72 o
   6   7  20        1.65      -14.18     22.03 o
   7   7  20        2.42        4.42     20.84 o
   8   7  20        0.00      -22.07     22.07 o
   9   7  20        0.95        6.37     22.99 o
  10   7  20        0.03      -10.00     24.50 o
   0   8  20        2.94       17.41     14.02 o
   1   8  20        0.10       -0.62     14.90 o
   2   8  20        1.37        6.11     15.28 o
   3   8  20        5.22       23.49     12.18 o
   4   8  20        0.54       -2.83     21.44 o
   5   8  20        0.03       -2.87     20.20 o
   6   8  20        0.07       14.86     21.75 o
   7   8  20        0.92       -3.07     22.15 o
   8   8  20        0.11       20.72     21.79 o
   9   8  20        0.01      -22.15     22.15 o
   1   9  20        0.56        7.73     15.66 o
   2   9  20        0.03       -3.73     15.50 o
   3   9  20        0.06      -12.97     15.91 o
   4   9  20        0.13       20.04     15.90 o
   5   9  20        0.05      -24.42     24.42 o
   6   9  20        0.19      -23.11     23.11 o
   7   9  20        0.22      -12.91     24.90 o
   8   9  20        0.93        0.00     17.13 o
   0  10  20        0.00        7.53     22.03 o
   1  10  20        1.12        2.55     16.99 o
   2  10  20        0.03        8.63     12.16 o
   3  10  20        0.57       14.86     27.35 o
   4  10  20        0.03      -23.67     23.67 o
   5  10  20        0.88       -8.05     24.30 o
   6  10  20        0.00        9.88     23.55 o
   1  11  20        0.52       -0.42     16.45 o
   2  11  20        0.11        3.32     16.40 o
   3  11  20        0.02        2.40     18.19 o
   4  11  20        0.24        8.33     24.42 o
   5  11  20        0.56       -5.10     26.50 o
   0  12  20        0.16      -26.06     26.06 o
   1   1  21        0.23       -8.72      8.72 o
   2   1  21        3.12       -4.53      9.08 o
   3   1  21        1.89      -10.80     10.80 o
   4   1  21        0.11        2.52     19.80 o
   5   1  21        1.40       16.71     14.30 o
   6   1  21        3.98      -18.95     18.95 o
   7   1  21        0.61       -4.64     15.08 o
   8   1  21        0.09      -14.73     19.22 o
   9   1  21        0.09      -15.28     15.28 o
  10   1  21        0.36      -11.38     15.69 o
  11   1  21        0.03        4.39     14.38 o
  12   1  21        0.42        2.92     17.91 o
   0   2  21       12.36       12.80     10.74 o
   1   2  21        1.31       -8.73      9.27 o
   2   2  21        0.67       -6.12      8.04 o
   3   2  21        7.39       13.71      7.56 o
   4   2  21        1.38      -10.38     13.55 o
   5   2  21        2.39       -2.93     11.39 o
   6   2  21        0.06       10.76     11.43 o
   7   2  21        0.66      -10.56     14.97 o
   8   2  21        1.34       -0.70     15.10 o
   9   2  21        0.35      -15.68     15.68 o
  10   2  21        0.01       19.11     16.03 o
  11   2  21        0.04       23.52     14.48 o
  12   2  21        0.01        1.81     18.18 o
   1   3  21        1.68        9.79      8.79 o
   2   3  21        0.00        1.98      9.38 o
   3   3  21        0.43       -9.64      9.64 o
   4   3  21        0.69      -14.23     14.23 o
   5   3  21        0.16        9.61     19.46 o
   6   3  21        2.45       14.34     13.05 o
   7   3  21        0.16      -15.12     15.12 o
   8   3  21        0.41       14.10     13.64 o
   9   3  21        0.24        0.80     14.24 o
  10   3  21        0.16       -7.49     23.29 o
  11   3  21        0.01       -2.00     21.24 o
   0   4  21        1.62      -15.82     31.83 o
   1   4  21        9.05       13.15      7.55 o
   2   4  21        1.75        3.27      8.38 o
   3   4  21        1.81        0.40      9.55 o
   4   4  21        0.59        6.86     13.35 o
   5   4  21        0.11       -5.73     15.14 o
   6   4  21        0.20       -0.78     13.65 o
   7   4  21        0.11       -4.88     20.06 o
   8   4  21        0.91        5.81     14.72 o
   9   4  21        0.45        7.24     15.29 o
  10   4  21        1.45       13.47     15.60 o
  11   4  21        0.08       -5.69     25.80 o
   1   5  21        0.03       12.42      8.18 o
   2   5  21        5.97       -1.01      9.66 o
   3   5  21        0.42        8.90      8.52 o
   4   5  21        0.03        8.14     13.80 o
   5   5  21        1.10       14.67     14.44 o
   6   5  21        0.92       12.46     14.56 o
   7   5  21        0.91        4.91     11.92 o
   8   5  21        0.16      -16.23     16.23 o
   9   5  21        1.61        3.93     16.08 o
  10   5  21        0.62       -6.09     17.24 o
  11   5  21        0.12       -0.68     19.16 o
   0   6  21        6.46        2.59     21.63 o
   1   6  21        1.72       10.49     11.69 o
   2   6  21        1.47        6.13     14.15 o
   3   6  21        0.46      -15.21     15.21 o
   4   6  21        2.84        6.73     20.00 o
   5   6  21        0.04       -2.75     19.32 o
   6   6  21        0.10        7.13     19.36 o
   7   6  21        0.18      -24.10     24.10 o
   8   6  21        0.06      -15.34     23.27 o
   9   6  21        0.02       12.79     24.58 o
  10   6  21        0.41       10.04     25.26 o
   1   7  21        0.07        9.89     36.77 o
   2   7  21        0.25       -0.08     15.01 o
   3   7  21        0.02        5.58     14.90 o
   4   7  21        0.27        5.62     20.56 o
   5   7  21        0.51       -8.65     22.59 o
   6   7  21        0.24      -21.55     21.55 o
   7   7  21        1.27      -10.76     20.88 o
   8   7  21        0.77        6.37     23.31 o
   9   7  21        0.52       -1.67     22.91 o
   0   8  21        0.24      -12.83     23.31 o
   1   8  21        0.04       14.23     14.46 o
   2   8  21        1.16       22.56     17.33 o
   3   8  21        0.04        1.47     16.16 o
   4   8  21        1.05       19.88     15.14 o
   5   8  21        0.09      -16.57     23.11 o
   6   8  21        0.34        9.32     22.79 o
   7   8  21        0.67       22.43     22.99 o
   8   8  21        0.76       -8.29     23.43 o
   1   9  21        0.83        4.71     16.74 o
   2   9  21        0.01       -9.94     16.55 o
   3   9  21        0.23      -16.62     16.62 o
   4   9  21        0.46       17.05     23.99 o
   5   9  21        0.00        0.00     22.31 o
   6   9  21        0.47       -9.76     25.22 o
   7   9  21        0.48      -26.34     26.34 o
   0  10  21        0.07        3.19     17.29 o
   1  10  21        0.19      -19.46     21.55 o
   2  10  21        0.00      -17.71     37.79 o
   3  10  21        0.52       21.18     12.27 o
   4  10  21        0.19       -4.90     24.54 o
   5  10  21        0.45        0.00     25.90 o
   1  11  21        0.02        0.76     18.30 o
   2  11  21        0.04        1.53     20.02 o
   3  11  21        0.35       -6.11     15.19 o
   0   0  22        1.79       -2.99     12.87 o
   1   0  22        2.97       -2.65     13.46 o
   2   0  22        8.68       26.33     13.37 o
   3   0  22        3.23        5.01     12.84 o
   4   0  22        0.37      -17.69     19.24 o
   5   0  22        0.31        2.59     19.20 o
   6   0  22        0.80      -21.63     21.63 o
   7   0  22        0.01      -21.04     21.04 o
   8   0  22        0.21        4.34     21.16 o
   9   0  22        1.48       -3.03     22.47 o
  10   0  22        0.38      -14.30     22.55 o
  11   0  22        0.15      -27.33     27.33 o
   1   1  22        2.71       -9.49      9.49 o
   2   1  22        0.08       -5.69      9.47 o
   3   1  22        3.62        8.83      8.64 o
   4   1  22        2.81       -6.84     11.18 o
   5   1  22        4.57       16.83     18.27 o
   6   1  22        0.87      -18.89     18.89 o
   7   1  22        0.00      -15.71     15.71 o
   8   1  22        0.14        5.79     15.03 o
   9   1  22        0.31       20.64     11.90 o
  10   1  22        0.10       -8.23     16.97 o
  11   1  22        0.24      -20.96     20.96 o
   0   2  22        5.35      -11.01     13.90 o
   1   2  22       17.49       25.42      9.71 o
   2   2  22        0.62       -8.76     10.67 o
   3   2  22        1.37        5.07      8.97 o
   4   2  22        2.58      -14.22     19.24 o
   5   2  22        1.07       -2.44     17.79 o
   6   2  22        0.00       -7.96     22.49 o
   7   2  22        0.50       10.24     12.07 o
   8   2  22        0.12       17.03     12.43 o
   9   2  22        0.00      -17.04     17.04 o
  10   2  22        0.31       15.32     16.73 o
  11   2  22        0.11        4.29     18.01 o
   1   3  22        0.81       11.00      8.62 o
   2   3  22        4.43        2.80     10.97 o
   3   3  22        0.03       -6.12     10.16 o
   4   3  22        0.76        5.29     13.81 o
   5   3  22        0.05      -10.11     15.20 o
   6   3  22        0.00      -11.42     22.17 o
   7   3  22        0.98       10.34     11.26 o
   8   3  22        0.56       -7.46     16.40 o
   9   3  22        0.03       11.59     16.29 o
  10   3  22        1.20        2.40     16.89 o
  11   3  22        1.59      -18.51     18.51 o
   0   4  22        0.54       -1.58     14.22 o
   1   4  22        0.19        9.17      7.71 o
   2   4  22        1.81        7.19      9.07 o
   3   4  22        6.01        3.08      8.60 o
   4   4  22        0.00       14.70     11.57 o
   5   4  22        0.25       -0.71     15.24 o
   6   4  22        1.23       -8.73     14.97 o
   7   4  22        2.54        5.87     16.54 o
   8   4  22        0.07        8.72     14.10 o
   9   4  22        0.02       15.22     14.81 o
  10   4  22        0.11       19.42     12.47 o
   1   5  22        5.59      -10.66     10.66 o
   2   5  22        0.07        7.93      8.18 o
   3   5  22        0.59        6.48     10.65 o
   4   5  22        0.05       -8.50     16.22 o
   5   5  22        1.23       20.05     35.06 o
   6   5  22        0.38       11.99     14.60 o
   7   5  22        0.19       -4.44     16.02 o
   8   5  22        0.59        6.98     16.23 o
   9   5  22        1.13       18.91     14.17 o
  10   5  22        0.61       -2.18     17.96 o
   0   6  22       19.90       21.87     24.54 o
   1   6  22        0.08       15.89     12.61 o
   2   6  22        1.21      -15.07     15.07 o
   3   6  22        0.25       20.65     11.37 o
   4   6  22        0.04       -2.87     21.24 o
   5   6  22        0.17       20.56     22.27 o
   6   6  22        0.13      -15.10     22.63 o
   7   6  22        0.08        4.70     23.75 o
   8   6  22        0.09        0.00     26.34 o
   9   6  22        1.37      -16.77     25.46 o
   1   7  22        2.21        3.64     15.27 o
   2   7  22        1.73        0.09     16.59 o
   3   7  22        0.07        9.30     14.57 o
   4   7  22        0.17        0.76     15.54 o
   5   7  22        1.03       -1.51     23.03 o
   6   7  22        0.22       -7.85     22.83 o
   7   7  22        0.13      -14.58     23.67 o
   8   7  22        0.15        6.73     26.26 o
   0   8  22        0.59       17.97     22.63 o
   1   8  22        1.28        9.77     16.95 o
   2   8  22        1.79      -12.91     17.21 o
   3   8  22        0.10        6.35     15.38 o
   4   8  22        0.12      -22.79     22.79 o
   5   8  22        0.09       -6.37     22.91 o
   6   8  22        0.19       19.68     16.06 o
   7   8  22        0.93       -1.67     26.77 o
   1   9  22        0.08      -16.58     16.69 o
   2   9  22        2.55        9.05     24.66 o
   3   9  22        0.43       -1.57     14.07 o
   4   9  22        1.08      -25.58     25.58 o
   5   9  22        0.07       -1.67     25.54 o
   6   9  22        0.05      -22.31     25.86 o
   0  10  22        0.06        0.00     17.73 o
   1  10  22        0.01       -3.47     17.70 o
   2  10  22        0.15       -4.62     17.85 o
   3  10  22        1.44      -16.29     23.75 o
   4  10  22        0.78       13.79     23.27 o
   1   1  23        2.09      -10.88     13.42 o
   2   1  23        1.84       -6.10     10.31 o
   3   1  23        8.35        4.38     11.79 o
   4   1  23        0.69      -14.14     15.65 o
   5   1  23        1.70        1.47     11.86 o
   6   1  23        0.00       11.36     14.04 o
   7   1  23        0.07       14.90     15.04 o
   8   1  23        0.45       -0.87     15.82 o
   9   1  23        0.58      -17.42     17.42 o
  10   1  23        0.24      -11.48     27.51 o
   0   2  23        0.11        9.43     14.44 o
   1   2  23       10.12       23.59     12.57 o
   2   2  23        0.48       -5.48     10.03 o
   3   2  23        0.50        5.07      8.23 o
   4   2  23        0.04       -1.25     14.07 o
   5   2  23        2.80       -4.88     15.80 o
   6   2  23        0.22      -15.55     15.55 o
   7   2  23        0.11        4.82     15.68 o
   8   2  23        0.01       -6.21     16.37 o
   9   2  23        0.09        6.98     16.27 o
  10   2  23        0.01        1.25     17.33 o
   1   3  23        0.86        8.70      8.95 o
   2   3  23        0.19      -10.27     10.27 o
   3   3  23        0.64        3.49      9.34 o
   4   3  23        1.38       -0.48     17.15 o
   5   3  23        0.33       13.55     14.44 o
   6   3  23        0.16        1.24     16.69 o
   7   3  23        0.25       -3.43     18.79 o
   8   3  23        0.05       -2.46     16.18 o
   9   3  23        0.02       -0.29     13.62 o
  10   3  23        0.40        0.81     17.50 o
   0   4  23        4.64       16.89     11.96 o
   1   4  23        8.14        5.87     10.94 o
   2   4  23        0.48       -3.75     10.25 o
   3   4  23        0.00        6.47      9.83 o
   4   4  23        0.42       -8.41     15.96 o
   5   4  23        0.01       13.68     14.58 o
   6   4  23        0.01      -15.67     15.67 o
   7   4  23        0.10       16.89     14.74 o
   8   4  23        0.03        3.84     16.72 o
   9   4  23        0.58        1.61     14.28 o
   1   5  23        2.31        5.50     10.96 o
   2   5  23        0.08      -13.73     13.73 o
   3   5  23        3.28       -6.70     10.73 o
   4   5  23        0.17        5.80     12.65 o
   5   5  23        0.01       -6.56     16.08 o
   6   5  23        0.01       23.01     22.51 o
   7   5  23        0.07       -0.80     12.62 o
   8   5  23        0.47       12.73     11.84 o
   9   5  23        0.35       -3.52     17.46 o
   0   6  23        0.98       -7.17     23.07 o
   1   6  23        0.45        6.63     16.18 o
   2   6  23        0.85       13.74     16.28 o
   3   6  23        0.46       -9.46     24.24 o
   4   6  23        0.01       17.97     21.08 o
   5   6  23        0.16      -22.27     22.27 o
   6   6  23        0.00       14.98     16.18 o
   7   6  23        0.03      -22.59     22.59 o
   8   6  23        0.01        5.06     26.26 o
   1   7  23        1.00        8.13     15.72 o
   2   7  23        1.29        2.08     16.34 o
   3   7  23        0.95       -0.76     16.83 o
   4   7  23        0.08      -21.79     22.75 o
   5   7  23        0.00       -4.78     21.51 o
   6   7  23        0.01       19.60     24.66 o
   7   7  23        0.08       -5.06     23.15 o
   0   8  23        0.07        4.70     24.02 o
   1   8  23        2.22      -22.42     22.71 o
   2   8  23        0.34      -29.96     29.96 o
   3   8  23        0.27       20.54     13.12 o
   4   8  23        0.22       -6.49     23.99 o
   5   8  23        0.17       -8.29     24.78 o
   6   8  23        0.07      -22.11     22.39 o
   1   9  23        0.29      -14.88     17.31 o
   2   9  23        0.21        0.78     16.02 o
   3   9  23        0.01      -15.07     17.99 o
   4   9  23        0.28       15.30     26.50 o
   0   0  24        3.18      -10.76     21.00 o
   1   0  24        1.92       -0.77     13.96 o
   2   0  24        3.05        8.78     14.80 o
   3   0  24        0.79      -15.80     15.80 o
   4   0  24        0.03      -22.31     22.31 o
   5   0  24        0.02        5.70     21.08 o
   6   0  24        0.00       -5.14     15.82 o
   7   0  24        0.14      -22.71     24.46 o
   8   0  24        0.64       21.24     15.82 o
   9   0  24        1.90        1.63     23.11 o
   1   1  24        3.16        8.89      9.19 o
   2   1  24        1.89        2.98      8.55 o
   3   1  24        2.67        5.81      9.68 o
   4   1  24        0.92        4.35     14.90 o
   5   1  24        2.11       -6.12     12.58 o
   6   1  24        0.44       -4.30     15.87 o
   7   1  24        0.00       11.45     15.73 o
   8   1  24        0.13        9.44     15.19 o
   9   1  24        0.15        0.04     16.32 o
   0   2  24        3.15      -15.40     15.40 o
   1   2  24        0.01       -3.98      9.56 o
   2   2  24        0.06       -5.29     10.52 o
   3   2  24        2.27       -0.91     10.62 o
   4   2  24        0.41       18.30     12.50 o
   5   2  24        0.05        8.74     15.04 o
   6   2  24        0.36      -11.46     37.05 o
   7   2  24        1.37        8.79     18.01 o
   8   2  24        0.51       -5.53     16.60 o
   9   2  24        0.07        7.75     16.72 o
   1   3  24        0.03       13.65      7.82 o
   2   3  24        2.00       15.16      9.08 o
   3   3  24        0.05      -11.03     11.03 o
   4   3  24        2.86        3.27     13.19 o
   5   3  24        0.06        6.76     14.68 o
   6   3  24        0.59      -16.94     16.94 o
   7   3  24        0.93      -17.11     17.11 o
   8   3  24        0.26       20.77     20.16 o
   9   3  24        0.11       15.14     13.75 o
   0   4  24        3.73       15.66     15.16 o
   1   4  24        6.57        8.70     11.43 o
   2   4  24        0.75      -10.93     10.93 o
   3   4  24        2.51       -7.22      9.91 o
   4   4  24        1.19      -14.68     14.68 o
   5   4  24        1.10        3.52     14.43 o
   6   4  24        0.06       -5.35     16.06 o
   7   4  24        0.31        8.83     13.53 o
   8   4  24        0.01       18.52     13.68 o
   1   5  24        0.49        3.07      9.86 o
   2   5  24        2.00       -0.79     10.96 o
   3   5  24        0.04       -2.62     10.96 o
   4   5  24        0.08      -15.40     15.40 o
   5   5  24        0.31       13.98     16.12 o
   6   5  24        0.48      -12.47     29.14 o
   7   5  24        0.02        2.27     17.08 o
   8   5  24        0.94        4.94     14.74 o
   0   6  24        5.32        3.03     22.59 o
   1   6  24        0.02       14.12     16.44 o
   2   6  24        0.87        3.91     15.16 o
   3   6  24        0.35       -8.85     15.42 o
   4   6  24        0.01      -15.50     24.38 o
   5   6  24        1.09       -1.59     23.55 o
   6   6  24        0.04      -22.71     22.71 o
   7   6  24        0.50       -3.35     24.50 o
   1   7  24        1.04      -17.13     17.13 o
   2   7  24        1.58      -13.75     16.33 o
   3   7  24        0.21        1.17     13.63 o
   4   7  24        0.00        6.41     20.72 o
   5   7  24        0.49      -25.62     25.62 o
   6   7  24        0.19       16.81     24.62 o
   0   8  24        1.02      -24.86     24.86 o
   1   8  24        0.00       -0.02     16.45 o
   2   8  24        0.69       14.26     13.77 o
   3   8  24        0.38       10.82     13.75 o
   4   8  24        0.24       10.04     23.91 o
   1   9  24        0.08       -8.21     17.96 o
   1   1  25        0.10        0.81     13.00 o
   2   1  25        3.40       12.77      8.77 o
   3   1  25        2.79        4.31     10.27 o
   4   1  25        0.10       -3.50     15.57 o
   5   1  25        1.35       17.13     12.89 o
   6   1  25        1.14       13.88     11.21 o
   7   1  25        1.13       -4.91     16.13 o
   8   1  25        0.36       -3.74     14.47 o
   0   2  25        1.87      -13.49     21.30 o
   1   2  25        0.80       -6.24     10.51 o
   2   2  25        0.03       -0.04      9.59 o
   3   2  25        0.50       -3.42     11.64 o
   4   2  25        3.12        2.21     16.18 o
   5   2  25        0.01      -14.49     16.48 o
   6   2  25        0.01      -16.45     16.45 o
   7   2  25        0.06      -10.18     24.96 o
   8   2  25        0.40      -11.00     23.35 o
   1   3  25        0.22        9.24     10.05 o
   2   3  25        0.05       12.51      8.65 o
   3   3  25        0.31        6.80      9.75 o
   4   3  25        0.36       -1.41     16.84 o
   5   3  25        0.49        9.41     16.31 o
   6   3  25        0.01       13.99     13.56 o
   7   3  25        0.17       -0.43     17.02 o
   8   3  25        0.31       -0.14     18.36 o
   0   4  25        0.35        5.29     18.07 o
   1   4  25        1.72       -8.76     16.54 o
   2   4  25        0.09       -0.27      9.87 o
   3   4  25        0.32        6.46      8.94 o
   4   4  25        0.30      -31.40     42.25 o
   5   4  25        0.27        0.00     17.08 o
   6   4  25        0.13       -1.66     16.92 o
   7   4  25        0.01       10.01     16.91 o
   1   5  25        0.32      -11.06     11.06 o
   2   5  25        0.29       -3.33     11.27 o
   3   5  25        0.04        1.11     10.13 o
   4   5  25        0.02       -0.01     16.72 o
   5   5  25        0.07        9.64     14.51 o
   6   5  25        0.78      -18.20     18.20 o
   0   6  25        0.95      -15.66     22.79 o
   1   6  25        0.02       -8.54     16.30 o
   2   6  25        0.00      -16.80     16.80 o
   3   6  25        0.11      -16.51     16.51 o
   4   6  25        0.05      -12.99     23.11 o
   5   6  25        0.26      -11.63     25.66 o
   1   7  25        0.13       -0.59     14.10 o
   2   7  25        0.02       13.90     17.20 o
   3   7  25        0.15        1.14     16.68 o
   4   7  25        0.07       13.47     24.50 o
   0   8  25        0.11        8.45     26.73 o
   0   0  26        0.61       18.65     15.06 o
   1   0  26        0.95        3.62     12.81 o
   2   0  26        1.27       -2.86     15.37 o
   3   0  26        2.26       14.85     20.90 o
   4   0  26        0.00       -3.11     22.07 o
   5   0  26        0.07      -23.51     23.51 o
   6   0  26        0.29        3.27     24.74 o
   7   0  26        1.32       10.08     24.70 o
   1   1  26        0.01       19.38      8.03 o
   2   1  26        0.28        7.72     12.56 o
   3   1  26        0.06        5.34     10.25 o
   4   1  26        0.42       10.92     13.31 o
   5   1  26        0.02       15.71     13.54 o
   6   1  26        0.36      -13.74     17.22 o
   7   1  26        0.24        3.92     17.38 o
   0   2  26        0.00       -4.59     15.47 o
   1   2  26        0.69        2.90     14.14 o
   2   2  26        0.07        2.73     10.93 o
   3   2  26        0.25       -2.61      9.70 o
   4   2  26        1.36      -13.53     25.92 o
   5   2  26        0.01        4.64     17.25 o
   6   2  26        0.00      -24.72     24.72 o
   7   2  26        0.02      -11.02     18.68 o
   1   3  26        1.14        3.97      9.97 o
   2   3  26        0.59        8.61      9.80 o
   3   3  26        0.24      -11.79     11.79 o
   4   3  26        0.38        1.59     13.43 o
   5   3  26        1.68       15.11     11.93 o
   6   3  26        0.58      -10.02     17.46 o
   0   4  26        0.21        8.72     12.89 o
   1   4  26        0.02      -11.33     11.33 o
   2   4  26        0.16       -3.41     11.19 o
   3   4  26        0.00        6.49     10.27 o
   4   4  26        0.25      -11.18     17.41 o
   5   4  26        0.21      -11.34     17.42 o
   1   5  26        0.87      -13.94     18.71 o
   2   5  26        0.06       10.84      9.71 o
   3   5  26        0.26       -0.52     11.41 o
   4   5  26        0.30      -17.78     17.78 o
   5   5  26        0.19      -11.89     17.61 o
   0   6  26        0.66       -3.31     23.71 o
   1   6  26        0.20       15.97     11.82 o
   2   6  26        0.05       -1.73     21.61 o
   3   6  26        0.51        3.34     26.52 o
   1   1  27        0.03        3.24     10.24 o
   2   1  27        0.00        9.07     12.04 o
   3   1  27        0.00       -9.71     12.20 o
   4   1  27        0.18        8.01     17.30 o
   5   1  27        0.39      -10.06     17.30 o
   0   2  27        0.07      -10.55     16.34 o
   1   2  27        0.15       11.97      9.77 o
   2   2  27        0.03        7.12      9.89 o
   3   2  27        0.44      -11.68     11.68 o
   4   2  27        0.06       13.49     28.13 o
   5   2  27        0.07        2.29     16.89 o
   1   3  27        0.00       -5.38     12.12 o
   2   3  27        0.16        4.31     10.57 o
   3   3  27        0.00       -1.45     12.04 o
   4   3  27        0.00        8.19     16.77 o
   0   4  27        0.01       11.01     13.05 o
   1   4  27        0.03        4.59     10.29 o
   2   4  27        0.02       11.88     11.10 o
   3   4  27        0.36       13.01     12.09 o
   1   5  27        0.00      -10.52     12.17 o
   0   0  28        0.03      -24.94     25.58 o
   1   0  28        0.09        0.86     18.73 o
   2   0  28        0.47       -6.86     20.98 o
   3   0  28        0.08       12.71     11.89 o
   1   1  28        0.06        7.33     10.55 o
   2   1  28        0.30       -2.02     12.25 o
   0   2  28        1.03       -1.83     17.53 o
   1   2  28        0.14      -12.71     12.71 o
   2   2  28        0.16       10.47     11.98 o
 
